# Supplementary material for: Signatures of magnetism control by flow of angular momentum
Source: Nature. 2024 Sep 4;633(8030):548–53. doi: 10.1038/s41586-024-07914-y (PMC11410660; doi:10.1038/s41586-024-07914-y)
Supplement: Supplementary file 3 — Source Data Fig. 2 [file 41586_2024_7914_MOESM3_ESM.xlsx]

## Sheet: 2d_fitdata
B	V_Kerr_0mA	B	V_Kerr_-4mA	B	V_Kerr_+4mA	B	V_Kerr_fit_0mA	B	V_Kerr_fit_-4mA	B	V_Kerr_fit_+4mA
Oe	uV	Oe	uV	Oe	uV	Oe	uV	Oe	uV	Oe	uV
2041.77	-2.95057e-05	2042.32	-3.29956e-05	2041.71	-3.81279e-05	0	-5.50157e-05	0	-5.76951e-05	0	-5.68878e-05
2039.42	-2.92347e-05	2039.47	-3.23262e-05	2039.01	-3.51062e-05	1	-5.50162e-05	1	-5.76958e-05	1	-5.68882e-05
2036.91	-2.88517e-05	2037.06	-3.31737e-05	2036.58	-3.5481e-05	2	-5.50167e-05	2	-5.76965e-05	2	-5.68886e-05
2034.28	-2.7027e-05	2034.55	-3.17405e-05	2033.95	-3.58e-05	3	-5.50173e-05	3	-5.76972e-05	3	-5.6889e-05
2031.42	-2.46965e-05	2032.06	-3.12844e-05	2031.23	-3.59227e-05	4	-5.50178e-05	4	-5.76978e-05	4	-5.68894e-05
2028.96	-2.46987e-05	2029.2	-3.0776e-05	2028.63	-3.48245e-05	5	-5.50183e-05	5	-5.76985e-05	5	-5.68898e-05
2026.21	-2.67886e-05	2026.67	-2.9419e-05	2026.08	-3.23244e-05	6	-5.50189e-05	6	-5.76992e-05	6	-5.68902e-05
2023.67	-2.41054e-05	2024	-2.87316e-05	2023.4	-3.34256e-05	7	-5.50194e-05	7	-5.76999e-05	7	-5.68907e-05
2020.78	-2.35256e-05	2021.06	-2.80355e-05	2020.55	-3.29158e-05	8	-5.502e-05	8	-5.77006e-05	8	-5.68911e-05
2018.11	-2.14419e-05	2018.46	-2.81592e-05	2018	-3.28106e-05	9	-5.50205e-05	9	-5.77013e-05	9	-5.68915e-05
2015.57	-2.15059e-05	2015.68	-2.75522e-05	2015.27	-2.99471e-05	10	-5.5021e-05	10	-5.7702e-05	10	-5.68919e-05
2012.87	-2.14521e-05	2013.25	-2.48996e-05	2012.55	-2.98127e-05	11	-5.50216e-05	11	-5.77027e-05	11	-5.68923e-05
2010.34	-1.9574e-05	2010.7	-2.6182e-05	2009.99	-3.0354e-05	12	-5.50221e-05	12	-5.77033e-05	12	-5.68927e-05
2007.59	-1.87308e-05	2007.86	-2.43176e-05	2007.35	-2.99264e-05	13	-5.50227e-05	13	-5.7704e-05	13	-5.68931e-05
2004.98	-1.77863e-05	2005.04	-2.47201e-05	2004.6	-3.0131e-05	14	-5.50232e-05	14	-5.77047e-05	14	-5.68935e-05
2001.94	-1.71076e-05	2002.48	-2.31927e-05	2001.94	-2.82333e-05	15	-5.50237e-05	15	-5.77054e-05	15	-5.6894e-05
1999.46	-1.60193e-05	1999.48	-2.22302e-05	1999.12	-2.71211e-05	16	-5.50243e-05	16	-5.77061e-05	16	-5.68944e-05
1996.52	-1.43669e-05	1996.95	-2.0345e-05	1996.26	-2.64059e-05	17	-5.50248e-05	17	-5.77068e-05	17	-5.68948e-05
1993.96	-1.32784e-05	1994.22	-1.88608e-05	1993.71	-2.56575e-05	18	-5.50254e-05	18	-5.77075e-05	18	-5.68952e-05
1991.06	-1.17768e-05	1991.39	-1.78165e-05	1990.87	-2.52219e-05	19	-5.50259e-05	19	-5.77082e-05	19	-5.68956e-05
1988.33	-7.54524e-06	1988.37	-1.85919e-05	1988.03	-2.23857e-05	20	-5.50265e-05	20	-5.77089e-05	20	-5.6896e-05
1985.34	-6.89927e-06	1985.51	-1.54169e-05	1985.07	-2.17756e-05	21	-5.5027e-05	21	-5.77096e-05	21	-5.68965e-05
1982.55	-4.93739e-06	1982.7	-1.34372e-05	1982.26	-2.12841e-05	22	-5.50276e-05	22	-5.77103e-05	22	-5.68969e-05
1979.64	-2.65555e-06	1980.05	-1.15891e-05	1979.41	-1.99993e-05	23	-5.50281e-05	23	-5.7711e-05	23	-5.68973e-05
1977.03	-1.1004e-06	1977.19	-1.09841e-05	1976.63	-1.7516e-05	24	-5.50286e-05	24	-5.77117e-05	24	-5.68977e-05
1973.96	2.20753e-06	1974.37	-8.82421e-06	1973.77	-1.53175e-05	25	-5.50292e-05	25	-5.77124e-05	25	-5.68981e-05
1971.19	6.66862e-06	1971.43	-7.00725e-06	1970.86	-1.39271e-05	26	-5.50297e-05	26	-5.77131e-05	26	-5.68986e-05
1968.35	9.35356e-06	1968.56	-4.32089e-06	1968.32	-1.27756e-05	27	-5.50303e-05	27	-5.77138e-05	27	-5.6899e-05
1965.63	1.26403e-05	1965.78	-2.19845e-06	1965.47	-1.03579e-05	28	-5.50308e-05	28	-5.77145e-05	28	-5.68994e-05
1962.46	1.80454e-05	1962.79	9.84485e-07	1962.65	-8.32691e-06	29	-5.50314e-05	29	-5.77152e-05	29	-5.68998e-05
1959.68	2.09813e-05	1959.81	3.15918e-06	1959.71	-4.83215e-06	30	-5.50319e-05	30	-5.77159e-05	30	-5.69002e-05
1956.93	2.61321e-05	1956.98	4.82508e-06	1956.79	-2.72186e-06	31	-5.50325e-05	31	-5.77166e-05	31	-5.69007e-05
1954.09	3.20644e-05	1953.91	7.31947e-06	1953.76	1.02861e-06	32	-5.5033e-05	32	-5.77173e-05	32	-5.69011e-05
1951.08	3.66373e-05	1950.95	1.13029e-05	1950.85	6.38228e-06	33	-5.50336e-05	33	-5.7718e-05	33	-5.69015e-05
1948.02	4.45536e-05	1948.19	1.57863e-05	1948.12	1.03648e-05	34	-5.50341e-05	34	-5.77187e-05	34	-5.69019e-05
1945.36	5.25024e-05	1945.09	1.86655e-05	1945.17	1.50849e-05	35	-5.50347e-05	35	-5.77194e-05	35	-5.69024e-05
1942.31	6.13506e-05	1942.35	1.96315e-05	1942.26	1.86162e-05	36	-5.50352e-05	36	-5.77201e-05	36	-5.69028e-05
1939.21	7.07411e-05	1939.26	2.58286e-05	1939.09	2.6245e-05	37	-5.50358e-05	37	-5.77208e-05	37	-5.69032e-05
1936.46	8.04869e-05	1936.45	3.21127e-05	1936.2	3.29471e-05	38	-5.50364e-05	38	-5.77216e-05	38	-5.69036e-05
1933.53	9.37619e-05	1933.64	3.78149e-05	1933.41	3.96538e-05	39	-5.50369e-05	39	-5.77223e-05	39	-5.69041e-05
1930.52	0.0001056	1930.51	4.31161e-05	1930.21	4.78421e-05	40	-5.50375e-05	40	-5.7723e-05	40	-5.69045e-05
1927.65	0.000116384	1927.69	5.04427e-05	1927.48	5.73205e-05	41	-5.5038e-05	41	-5.77237e-05	41	-5.69049e-05
1924.72	0.00013101	1924.75	5.78327e-05	1924.46	6.6561e-05	42	-5.50386e-05	42	-5.77244e-05	42	-5.69053e-05
1921.62	0.000146809	1921.54	6.49146e-05	1921.32	7.93141e-05	43	-5.50391e-05	43	-5.77251e-05	43	-5.69058e-05
1918.57	0.000160333	1918.49	7.75464e-05	1918.34	9.34916e-05	44	-5.50397e-05	44	-5.77258e-05	44	-5.69062e-05
1915.53	0.00017336	1915.8	8.60446e-05	1915.28	0.000110866	45	-5.50403e-05	45	-5.77265e-05	45	-5.69066e-05
1912.58	0.000184392	1912.75	9.78828e-05	1912.29	0.000126831	46	-5.50408e-05	46	-5.77273e-05	46	-5.6907e-05
1909.54	0.000191041	1909.81	0.000108352	1909.33	0.000141734	47	-5.50414e-05	47	-5.7728e-05	47	-5.69075e-05
1906.47	0.000193836	1906.76	0.000119797	1906.37	0.000160708	48	-5.50419e-05	48	-5.77287e-05	48	-5.69079e-05
1903.65	0.000190503	1903.61	0.000132864	1903.33	0.000178074	49	-5.50425e-05	49	-5.77294e-05	49	-5.69083e-05
1900.54	0.000181966	1900.46	0.000145668	1900.27	0.000193864	50	-5.50431e-05	50	-5.77301e-05	50	-5.69088e-05
1897.52	0.000171897	1897.38	0.000155642	1897.26	0.000205708	51	-5.50436e-05	51	-5.77308e-05	51	-5.69092e-05
1894.65	0.000155226	1894.55	0.000164227	1894.35	0.00021139	52	-5.50442e-05	52	-5.77316e-05	52	-5.69096e-05
1891.42	0.000135593	1891.5	0.000170699	1891.33	0.000210429	53	-5.50447e-05	53	-5.77323e-05	53	-5.69101e-05
1888.29	0.000112967	1888.4	0.000172035	1888.31	0.00020411	54	-5.50453e-05	54	-5.7733e-05	54	-5.69105e-05
1885.36	9.21818e-05	1885.34	0.000171096	1885.19	0.000191034	55	-5.50459e-05	55	-5.77337e-05	55	-5.69109e-05
1882.33	7.20278e-05	1882.24	0.000163791	1882.18	0.000171891	56	-5.50464e-05	56	-5.77345e-05	56	-5.69113e-05
1879.32	5.71279e-05	1879.22	0.000152173	1879.12	0.000151852	57	-5.5047e-05	57	-5.77352e-05	57	-5.69118e-05
1876.19	4.21179e-05	1876.11	0.00013856	1875.95	0.000127701	58	-5.50476e-05	58	-5.77359e-05	58	-5.69122e-05
1873.33	2.88836e-05	1872.94	0.000122488	1872.93	0.000105646	59	-5.50481e-05	59	-5.77366e-05	59	-5.69126e-05
1870.38	1.4724e-05	1870.08	0.000104217	1869.74	8.25588e-05	60	-5.50487e-05	60	-5.77374e-05	60	-5.69131e-05
1867.45	4.51252e-06	1867.04	8.47293e-05	1866.87	6.58667e-05	61	-5.50493e-05	61	-5.77381e-05	61	-5.69135e-05
1864.2	-3.88397e-06	1863.79	6.65267e-05	1863.72	4.69357e-05	62	-5.50498e-05	62	-5.77388e-05	62	-5.6914e-05
1860.76	-1.16398e-05	1860.66	4.83777e-05	1860.62	3.16441e-05	63	-5.50504e-05	63	-5.77395e-05	63	-5.69144e-05
1857.49	-2.05727e-05	1857.5	3.69749e-05	1857.61	1.81169e-05	64	-5.5051e-05	64	-5.77403e-05	64	-5.69148e-05
1854.48	-2.55784e-05	1854.34	2.13442e-05	1854.52	6.39783e-06	65	-5.50515e-05	65	-5.7741e-05	65	-5.69153e-05
1851.36	-3.17675e-05	1851.41	1.00015e-05	1851.45	-2.26143e-06	66	-5.50521e-05	66	-5.77417e-05	66	-5.69157e-05
1848.36	-3.35264e-05	1848.32	1.49246e-06	1848.22	-9.58014e-06	67	-5.50527e-05	67	-5.77425e-05	67	-5.69161e-05
1845.32	-3.64095e-05	1845.3	-1.06394e-05	1845.07	-1.63e-05	68	-5.50533e-05	68	-5.77432e-05	68	-5.69166e-05
1841.94	-4.15258e-05	1841.99	-1.99395e-05	1842.04	-2.06645e-05	69	-5.50538e-05	69	-5.77439e-05	69	-5.6917e-05
1838.7	-4.50211e-05	1838.94	-2.4766e-05	1838.82	-2.564e-05	70	-5.50544e-05	70	-5.77447e-05	70	-5.69175e-05
1835.82	-4.59171e-05	1835.93	-3.13087e-05	1835.54	-3.17388e-05	71	-5.5055e-05	71	-5.77454e-05	71	-5.69179e-05
1832.62	-4.76917e-05	1832.7	-3.77794e-05	1832.43	-3.50775e-05	72	-5.50556e-05	72	-5.77461e-05	72	-5.69183e-05
1829.53	-4.82872e-05	1829.48	-4.33569e-05	1829.33	-3.75621e-05	73	-5.50561e-05	73	-5.77469e-05	73	-5.69188e-05
1826.47	-4.96895e-05	1826.41	-4.67141e-05	1826.2	-4.08326e-05	74	-5.50567e-05	74	-5.77476e-05	74	-5.69192e-05
1823.38	-5.21066e-05	1823.05	-4.73733e-05	1823.16	-4.25506e-05	75	-5.50573e-05	75	-5.77483e-05	75	-5.69197e-05
1820.24	-5.30028e-05	1819.92	-4.95057e-05	1819.97	-4.6453e-05	76	-5.50579e-05	76	-5.77491e-05	76	-5.69201e-05
1817.16	-5.34336e-05	1816.95	-5.30194e-05	1816.79	-4.68544e-05	77	-5.50584e-05	77	-5.77498e-05	77	-5.69205e-05
1813.94	-6.23637e-05	1813.75	-5.48459e-05	1813.75	-5.02311e-05	78	-5.5059e-05	78	-5.77505e-05	78	-5.6921e-05
1810.81	-4.7133e-05	1810.48	-5.59801e-05	1810.6	-5.08394e-05	79	-5.50596e-05	79	-5.77513e-05	79	-5.69214e-05
1808.9	-5.11375e-05	1807.62	-5.74036e-05	1807.49	-5.229e-05	80	-5.50602e-05	80	-5.7752e-05	80	-5.69219e-05
1805.99	-5.59052e-05	1805.38	-5.76114e-05	1805.36	-5.23944e-05	81	-5.50607e-05	81	-5.77528e-05	81	-5.69223e-05
1802.89	-5.63767e-05	1802.81	-5.81893e-05	1802.57	-5.30617e-05	82	-5.50613e-05	82	-5.77535e-05	82	-5.69228e-05
1799.82	-5.77918e-05	1799.6	-5.96586e-05	1799.68	-5.2127e-05	83	-5.50619e-05	83	-5.77543e-05	83	-5.69232e-05
1796.69	-5.77903e-05	1796.42	-6.08797e-05	1796.51	-5.44126e-05	84	-5.50625e-05	84	-5.7755e-05	84	-5.69236e-05
1793.55	-5.73176e-05	1793.44	-6.06319e-05	1793.48	-5.40861e-05	85	-5.50631e-05	85	-5.77558e-05	85	-5.69241e-05
1790.28	-5.83667e-05	1790.18	-6.04164e-05	1790.22	-5.43911e-05	86	-5.50637e-05	86	-5.77565e-05	86	-5.69245e-05
1786.93	-5.68122e-05	1786.98	-6.18479e-05	1786.98	-5.54114e-05	87	-5.50642e-05	87	-5.77572e-05	87	-5.6925e-05
1783.68	-5.85626e-05	1783.48	-6.04916e-05	1783.57	-5.73719e-05	88	-5.50648e-05	88	-5.7758e-05	88	-5.69254e-05
1780.22	-6.26578e-05	1780.14	-6.20296e-05	1780.38	-5.73097e-05	89	-5.50654e-05	89	-5.77587e-05	89	-5.69259e-05
1776.98	-5.21453e-05	1777.07	-6.17267e-05	1777.16	-5.67113e-05	90	-5.5066e-05	90	-5.77595e-05	90	-5.69263e-05
1773.9	-5.25009e-05	1773.64	-6.21222e-05	1773.76	-5.61358e-05	91	-5.50666e-05	91	-5.77602e-05	91	-5.69268e-05
1770.55	-5.78895e-05	1770.33	-6.26459e-05	1770.54	-5.72897e-05	92	-5.50672e-05	92	-5.7761e-05	92	-5.69272e-05
1767.22	-5.91077e-05	1767.11	-6.18777e-05	1767.22	-5.74581e-05	93	-5.50677e-05	93	-5.77617e-05	93	-5.69277e-05
1763.87	-5.83112e-05	1763.81	-6.19273e-05	1763.81	-5.70496e-05	94	-5.50683e-05	94	-5.77625e-05	94	-5.69281e-05
1760.53	-5.64272e-05	1760.26	-6.1618e-05	1760.49	-5.74609e-05	95	-5.50689e-05	95	-5.77632e-05	95	-5.69286e-05
1757.3	-5.81368e-05	1757.21	-6.28018e-05	1757.42	-5.69903e-05	96	-5.50695e-05	96	-5.7764e-05	96	-5.6929e-05
1753.95	-5.93747e-05	1753.91	-6.16182e-05	1754.05	-5.70481e-05	97	-5.50701e-05	97	-5.77648e-05	97	-5.69295e-05
1750.63	-5.92419e-05	1750.54	-6.25714e-05	1750.72	-5.7031e-05	98	-5.50707e-05	98	-5.77655e-05	98	-5.69299e-05
1747.31	-5.94633e-05	1747.23	-6.29631e-05	1747.37	-5.76082e-05	99	-5.50713e-05	99	-5.77663e-05	99	-5.69304e-05
1743.99	-5.98803e-05	1743.96	-6.30333e-05	1743.93	-5.86341e-05	100	-5.50719e-05	100	-5.7767e-05	100	-5.69308e-05
						101	-5.50725e-05	101	-5.77678e-05	101	-5.69313e-05
						102	-5.50731e-05	102	-5.77685e-05	102	-5.69317e-05
						103	-5.50736e-05	103	-5.77693e-05	103	-5.69322e-05
						104	-5.50742e-05	104	-5.77701e-05	104	-5.69326e-05
						105	-5.50748e-05	105	-5.77708e-05	105	-5.69331e-05
						106	-5.50754e-05	106	-5.77716e-05	106	-5.69336e-05
						107	-5.5076e-05	107	-5.77723e-05	107	-5.6934e-05
						108	-5.50766e-05	108	-5.77731e-05	108	-5.69345e-05
						109	-5.50772e-05	109	-5.77739e-05	109	-5.69349e-05
						110	-5.50778e-05	110	-5.77746e-05	110	-5.69354e-05
						111	-5.50784e-05	111	-5.77754e-05	111	-5.69358e-05
						112	-5.5079e-05	112	-5.77762e-05	112	-5.69363e-05
						113	-5.50796e-05	113	-5.77769e-05	113	-5.69368e-05
						114	-5.50802e-05	114	-5.77777e-05	114	-5.69372e-05
						115	-5.50808e-05	115	-5.77785e-05	115	-5.69377e-05
						116	-5.50814e-05	116	-5.77793e-05	116	-5.69381e-05
						117	-5.5082e-05	117	-5.778e-05	117	-5.69386e-05
						118	-5.50826e-05	118	-5.77808e-05	118	-5.69391e-05
						119	-5.50832e-05	119	-5.77816e-05	119	-5.69395e-05
						120	-5.50838e-05	120	-5.77823e-05	120	-5.694e-05
						121	-5.50844e-05	121	-5.77831e-05	121	-5.69404e-05
						122	-5.5085e-05	122	-5.77839e-05	122	-5.69409e-05
						123	-5.50856e-05	123	-5.77847e-05	123	-5.69414e-05
						124	-5.50862e-05	124	-5.77854e-05	124	-5.69418e-05
						125	-5.50869e-05	125	-5.77862e-05	125	-5.69423e-05
						126	-5.50875e-05	126	-5.7787e-05	126	-5.69428e-05
						127	-5.50881e-05	127	-5.77878e-05	127	-5.69432e-05
						128	-5.50887e-05	128	-5.77886e-05	128	-5.69437e-05
						129	-5.50893e-05	129	-5.77893e-05	129	-5.69442e-05
						130	-5.50899e-05	130	-5.77901e-05	130	-5.69446e-05
						131	-5.50905e-05	131	-5.77909e-05	131	-5.69451e-05
						132	-5.50911e-05	132	-5.77917e-05	132	-5.69456e-05
						133	-5.50917e-05	133	-5.77925e-05	133	-5.6946e-05
						134	-5.50923e-05	134	-5.77933e-05	134	-5.69465e-05
						135	-5.5093e-05	135	-5.7794e-05	135	-5.6947e-05
						136	-5.50936e-05	136	-5.77948e-05	136	-5.69474e-05
						137	-5.50942e-05	137	-5.77956e-05	137	-5.69479e-05
						138	-5.50948e-05	138	-5.77964e-05	138	-5.69484e-05
						139	-5.50954e-05	139	-5.77972e-05	139	-5.69489e-05
						140	-5.5096e-05	140	-5.7798e-05	140	-5.69493e-05
						141	-5.50967e-05	141	-5.77988e-05	141	-5.69498e-05
						142	-5.50973e-05	142	-5.77996e-05	142	-5.69503e-05
						143	-5.50979e-05	143	-5.78004e-05	143	-5.69508e-05
						144	-5.50985e-05	144	-5.78012e-05	144	-5.69512e-05
						145	-5.50991e-05	145	-5.7802e-05	145	-5.69517e-05
						146	-5.50998e-05	146	-5.78028e-05	146	-5.69522e-05
						147	-5.51004e-05	147	-5.78036e-05	147	-5.69527e-05
						148	-5.5101e-05	148	-5.78044e-05	148	-5.69531e-05
						149	-5.51016e-05	149	-5.78052e-05	149	-5.69536e-05
						150	-5.51022e-05	150	-5.78059e-05	150	-5.69541e-05
						151	-5.51029e-05	151	-5.78068e-05	151	-5.69546e-05
						152	-5.51035e-05	152	-5.78076e-05	152	-5.6955e-05
						153	-5.51041e-05	153	-5.78084e-05	153	-5.69555e-05
						154	-5.51047e-05	154	-5.78092e-05	154	-5.6956e-05
						155	-5.51054e-05	155	-5.781e-05	155	-5.69565e-05
						156	-5.5106e-05	156	-5.78108e-05	156	-5.6957e-05
						157	-5.51066e-05	157	-5.78116e-05	157	-5.69574e-05
						158	-5.51073e-05	158	-5.78124e-05	158	-5.69579e-05
						159	-5.51079e-05	159	-5.78132e-05	159	-5.69584e-05
						160	-5.51085e-05	160	-5.7814e-05	160	-5.69589e-05
						161	-5.51091e-05	161	-5.78148e-05	161	-5.69594e-05
						162	-5.51098e-05	162	-5.78156e-05	162	-5.69599e-05
						163	-5.51104e-05	163	-5.78164e-05	163	-5.69603e-05
						164	-5.5111e-05	164	-5.78172e-05	164	-5.69608e-05
						165	-5.51117e-05	165	-5.7818e-05	165	-5.69613e-05
						166	-5.51123e-05	166	-5.78189e-05	166	-5.69618e-05
						167	-5.51129e-05	167	-5.78197e-05	167	-5.69623e-05
						168	-5.51136e-05	168	-5.78205e-05	168	-5.69628e-05
						169	-5.51142e-05	169	-5.78213e-05	169	-5.69633e-05
						170	-5.51148e-05	170	-5.78221e-05	170	-5.69637e-05
						171	-5.51155e-05	171	-5.78229e-05	171	-5.69642e-05
						172	-5.51161e-05	172	-5.78238e-05	172	-5.69647e-05
						173	-5.51168e-05	173	-5.78246e-05	173	-5.69652e-05
						174	-5.51174e-05	174	-5.78254e-05	174	-5.69657e-05
						175	-5.5118e-05	175	-5.78262e-05	175	-5.69662e-05
						176	-5.51187e-05	176	-5.7827e-05	176	-5.69667e-05
						177	-5.51193e-05	177	-5.78279e-05	177	-5.69672e-05
						178	-5.512e-05	178	-5.78287e-05	178	-5.69677e-05
						179	-5.51206e-05	179	-5.78295e-05	179	-5.69681e-05
						180	-5.51213e-05	180	-5.78303e-05	180	-5.69686e-05
						181	-5.51219e-05	181	-5.78312e-05	181	-5.69691e-05
						182	-5.51225e-05	182	-5.7832e-05	182	-5.69696e-05
						183	-5.51232e-05	183	-5.78328e-05	183	-5.69701e-05
						184	-5.51238e-05	184	-5.78337e-05	184	-5.69706e-05
						185	-5.51245e-05	185	-5.78345e-05	185	-5.69711e-05
						186	-5.51251e-05	186	-5.78353e-05	186	-5.69716e-05
						187	-5.51258e-05	187	-5.78362e-05	187	-5.69721e-05
						188	-5.51264e-05	188	-5.7837e-05	188	-5.69726e-05
						189	-5.51271e-05	189	-5.78378e-05	189	-5.69731e-05
						190	-5.51277e-05	190	-5.78387e-05	190	-5.69736e-05
						191	-5.51284e-05	191	-5.78395e-05	191	-5.69741e-05
						192	-5.5129e-05	192	-5.78403e-05	192	-5.69746e-05
						193	-5.51297e-05	193	-5.78412e-05	193	-5.69751e-05
						194	-5.51303e-05	194	-5.7842e-05	194	-5.69756e-05
						195	-5.5131e-05	195	-5.78429e-05	195	-5.69761e-05
						196	-5.51317e-05	196	-5.78437e-05	196	-5.69766e-05
						197	-5.51323e-05	197	-5.78445e-05	197	-5.69771e-05
						198	-5.5133e-05	198	-5.78454e-05	198	-5.69776e-05
						199	-5.51336e-05	199	-5.78462e-05	199	-5.69781e-05
						200	-5.51343e-05	200	-5.78471e-05	200	-5.69786e-05
						201	-5.51349e-05	201	-5.78479e-05	201	-5.69791e-05
						202	-5.51356e-05	202	-5.78488e-05	202	-5.69796e-05
						203	-5.51363e-05	203	-5.78496e-05	203	-5.69801e-05
						204	-5.51369e-05	204	-5.78505e-05	204	-5.69806e-05
						205	-5.51376e-05	205	-5.78513e-05	205	-5.69811e-05
						206	-5.51383e-05	206	-5.78522e-05	206	-5.69816e-05
						207	-5.51389e-05	207	-5.7853e-05	207	-5.69822e-05
						208	-5.51396e-05	208	-5.78539e-05	208	-5.69827e-05
						209	-5.51402e-05	209	-5.78547e-05	209	-5.69832e-05
						210	-5.51409e-05	210	-5.78556e-05	210	-5.69837e-05
						211	-5.51416e-05	211	-5.78564e-05	211	-5.69842e-05
						212	-5.51422e-05	212	-5.78573e-05	212	-5.69847e-05
						213	-5.51429e-05	213	-5.78581e-05	213	-5.69852e-05
						214	-5.51436e-05	214	-5.7859e-05	214	-5.69857e-05
						215	-5.51442e-05	215	-5.78599e-05	215	-5.69862e-05
						216	-5.51449e-05	216	-5.78607e-05	216	-5.69867e-05
						217	-5.51456e-05	217	-5.78616e-05	217	-5.69873e-05
						218	-5.51463e-05	218	-5.78624e-05	218	-5.69878e-05
						219	-5.51469e-05	219	-5.78633e-05	219	-5.69883e-05
						220	-5.51476e-05	220	-5.78642e-05	220	-5.69888e-05
						221	-5.51483e-05	221	-5.7865e-05	221	-5.69893e-05
						222	-5.5149e-05	222	-5.78659e-05	222	-5.69898e-05
						223	-5.51496e-05	223	-5.78668e-05	223	-5.69904e-05
						224	-5.51503e-05	224	-5.78676e-05	224	-5.69909e-05
						225	-5.5151e-05	225	-5.78685e-05	225	-5.69914e-05
						226	-5.51517e-05	226	-5.78694e-05	226	-5.69919e-05
						227	-5.51523e-05	227	-5.78703e-05	227	-5.69924e-05
						228	-5.5153e-05	228	-5.78711e-05	228	-5.69929e-05
						229	-5.51537e-05	229	-5.7872e-05	229	-5.69935e-05
						230	-5.51544e-05	230	-5.78729e-05	230	-5.6994e-05
						231	-5.51551e-05	231	-5.78738e-05	231	-5.69945e-05
						232	-5.51557e-05	232	-5.78746e-05	232	-5.6995e-05
						233	-5.51564e-05	233	-5.78755e-05	233	-5.69956e-05
						234	-5.51571e-05	234	-5.78764e-05	234	-5.69961e-05
						235	-5.51578e-05	235	-5.78773e-05	235	-5.69966e-05
						236	-5.51585e-05	236	-5.78781e-05	236	-5.69971e-05
						237	-5.51592e-05	237	-5.7879e-05	237	-5.69976e-05
						238	-5.51599e-05	238	-5.78799e-05	238	-5.69982e-05
						239	-5.51605e-05	239	-5.78808e-05	239	-5.69987e-05
						240	-5.51612e-05	240	-5.78817e-05	240	-5.69992e-05
						241	-5.51619e-05	241	-5.78826e-05	241	-5.69998e-05
						242	-5.51626e-05	242	-5.78835e-05	242	-5.70003e-05
						243	-5.51633e-05	243	-5.78843e-05	243	-5.70008e-05
						244	-5.5164e-05	244	-5.78852e-05	244	-5.70013e-05
						245	-5.51647e-05	245	-5.78861e-05	245	-5.70019e-05
						246	-5.51654e-05	246	-5.7887e-05	246	-5.70024e-05
						247	-5.51661e-05	247	-5.78879e-05	247	-5.70029e-05
						248	-5.51668e-05	248	-5.78888e-05	248	-5.70035e-05
						249	-5.51675e-05	249	-5.78897e-05	249	-5.7004e-05
						250	-5.51682e-05	250	-5.78906e-05	250	-5.70045e-05
						251	-5.51689e-05	251	-5.78915e-05	251	-5.70051e-05
						252	-5.51695e-05	252	-5.78924e-05	252	-5.70056e-05
						253	-5.51702e-05	253	-5.78933e-05	253	-5.70061e-05
						254	-5.51709e-05	254	-5.78942e-05	254	-5.70067e-05
						255	-5.51716e-05	255	-5.78951e-05	255	-5.70072e-05
						256	-5.51723e-05	256	-5.7896e-05	256	-5.70077e-05
						257	-5.5173e-05	257	-5.78969e-05	257	-5.70083e-05
						258	-5.51738e-05	258	-5.78978e-05	258	-5.70088e-05
						259	-5.51745e-05	259	-5.78987e-05	259	-5.70093e-05
						260	-5.51752e-05	260	-5.78996e-05	260	-5.70099e-05
						261	-5.51759e-05	261	-5.79005e-05	261	-5.70104e-05
						262	-5.51766e-05	262	-5.79014e-05	262	-5.7011e-05
						263	-5.51773e-05	263	-5.79023e-05	263	-5.70115e-05
						264	-5.5178e-05	264	-5.79032e-05	264	-5.7012e-05
						265	-5.51787e-05	265	-5.79041e-05	265	-5.70126e-05
						266	-5.51794e-05	266	-5.7905e-05	266	-5.70131e-05
						267	-5.51801e-05	267	-5.7906e-05	267	-5.70137e-05
						268	-5.51808e-05	268	-5.79069e-05	268	-5.70142e-05
						269	-5.51815e-05	269	-5.79078e-05	269	-5.70148e-05
						270	-5.51822e-05	270	-5.79087e-05	270	-5.70153e-05
						271	-5.5183e-05	271	-5.79096e-05	271	-5.70158e-05
						272	-5.51837e-05	272	-5.79105e-05	272	-5.70164e-05
						273	-5.51844e-05	273	-5.79115e-05	273	-5.70169e-05
						274	-5.51851e-05	274	-5.79124e-05	274	-5.70175e-05
						275	-5.51858e-05	275	-5.79133e-05	275	-5.7018e-05
						276	-5.51865e-05	276	-5.79142e-05	276	-5.70186e-05
						277	-5.51873e-05	277	-5.79151e-05	277	-5.70191e-05
						278	-5.5188e-05	278	-5.79161e-05	278	-5.70197e-05
						279	-5.51887e-05	279	-5.7917e-05	279	-5.70202e-05
						280	-5.51894e-05	280	-5.79179e-05	280	-5.70208e-05
						281	-5.51901e-05	281	-5.79188e-05	281	-5.70213e-05
						282	-5.51909e-05	282	-5.79198e-05	282	-5.70219e-05
						283	-5.51916e-05	283	-5.79207e-05	283	-5.70224e-05
						284	-5.51923e-05	284	-5.79216e-05	284	-5.7023e-05
						285	-5.5193e-05	285	-5.79226e-05	285	-5.70235e-05
						286	-5.51938e-05	286	-5.79235e-05	286	-5.70241e-05
						287	-5.51945e-05	287	-5.79244e-05	287	-5.70247e-05
						288	-5.51952e-05	288	-5.79254e-05	288	-5.70252e-05
						289	-5.51959e-05	289	-5.79263e-05	289	-5.70258e-05
						290	-5.51967e-05	290	-5.79273e-05	290	-5.70263e-05
						291	-5.51974e-05	291	-5.79282e-05	291	-5.70269e-05
						292	-5.51981e-05	292	-5.79291e-05	292	-5.70274e-05
						293	-5.51989e-05	293	-5.79301e-05	293	-5.7028e-05
						294	-5.51996e-05	294	-5.7931e-05	294	-5.70286e-05
						295	-5.52003e-05	295	-5.7932e-05	295	-5.70291e-05
						296	-5.52011e-05	296	-5.79329e-05	296	-5.70297e-05
						297	-5.52018e-05	297	-5.79338e-05	297	-5.70302e-05
						298	-5.52025e-05	298	-5.79348e-05	298	-5.70308e-05
						299	-5.52033e-05	299	-5.79357e-05	299	-5.70314e-05
						300	-5.5204e-05	300	-5.79367e-05	300	-5.70319e-05
						301	-5.52047e-05	301	-5.79376e-05	301	-5.70325e-05
						302	-5.52055e-05	302	-5.79386e-05	302	-5.70331e-05
						303	-5.52062e-05	303	-5.79395e-05	303	-5.70336e-05
						304	-5.5207e-05	304	-5.79405e-05	304	-5.70342e-05
						305	-5.52077e-05	305	-5.79415e-05	305	-5.70348e-05
						306	-5.52084e-05	306	-5.79424e-05	306	-5.70353e-05
						307	-5.52092e-05	307	-5.79434e-05	307	-5.70359e-05
						308	-5.52099e-05	308	-5.79443e-05	308	-5.70365e-05
						309	-5.52107e-05	309	-5.79453e-05	309	-5.7037e-05
						310	-5.52114e-05	310	-5.79462e-05	310	-5.70376e-05
						311	-5.52122e-05	311	-5.79472e-05	311	-5.70382e-05
						312	-5.52129e-05	312	-5.79482e-05	312	-5.70388e-05
						313	-5.52137e-05	313	-5.79491e-05	313	-5.70393e-05
						314	-5.52144e-05	314	-5.79501e-05	314	-5.70399e-05
						315	-5.52152e-05	315	-5.79511e-05	315	-5.70405e-05
						316	-5.52159e-05	316	-5.7952e-05	316	-5.7041e-05
						317	-5.52167e-05	317	-5.7953e-05	317	-5.70416e-05
						318	-5.52174e-05	318	-5.7954e-05	318	-5.70422e-05
						319	-5.52182e-05	319	-5.79549e-05	319	-5.70428e-05
						320	-5.52189e-05	320	-5.79559e-05	320	-5.70433e-05
						321	-5.52197e-05	321	-5.79569e-05	321	-5.70439e-05
						322	-5.52204e-05	322	-5.79579e-05	322	-5.70445e-05
						323	-5.52212e-05	323	-5.79588e-05	323	-5.70451e-05
						324	-5.5222e-05	324	-5.79598e-05	324	-5.70457e-05
						325	-5.52227e-05	325	-5.79608e-05	325	-5.70462e-05
						326	-5.52235e-05	326	-5.79618e-05	326	-5.70468e-05
						327	-5.52242e-05	327	-5.79628e-05	327	-5.70474e-05
						328	-5.5225e-05	328	-5.79637e-05	328	-5.7048e-05
						329	-5.52258e-05	329	-5.79647e-05	329	-5.70486e-05
						330	-5.52265e-05	330	-5.79657e-05	330	-5.70492e-05
						331	-5.52273e-05	331	-5.79667e-05	331	-5.70497e-05
						332	-5.52281e-05	332	-5.79677e-05	332	-5.70503e-05
						333	-5.52288e-05	333	-5.79687e-05	333	-5.70509e-05
						334	-5.52296e-05	334	-5.79697e-05	334	-5.70515e-05
						335	-5.52304e-05	335	-5.79706e-05	335	-5.70521e-05
						336	-5.52311e-05	336	-5.79716e-05	336	-5.70527e-05
						337	-5.52319e-05	337	-5.79726e-05	337	-5.70533e-05
						338	-5.52327e-05	338	-5.79736e-05	338	-5.70539e-05
						339	-5.52334e-05	339	-5.79746e-05	339	-5.70544e-05
						340	-5.52342e-05	340	-5.79756e-05	340	-5.7055e-05
						341	-5.5235e-05	341	-5.79766e-05	341	-5.70556e-05
						342	-5.52358e-05	342	-5.79776e-05	342	-5.70562e-05
						343	-5.52365e-05	343	-5.79786e-05	343	-5.70568e-05
						344	-5.52373e-05	344	-5.79796e-05	344	-5.70574e-05
						345	-5.52381e-05	345	-5.79806e-05	345	-5.7058e-05
						346	-5.52389e-05	346	-5.79816e-05	346	-5.70586e-05
						347	-5.52397e-05	347	-5.79826e-05	347	-5.70592e-05
						348	-5.52404e-05	348	-5.79836e-05	348	-5.70598e-05
						349	-5.52412e-05	349	-5.79846e-05	349	-5.70604e-05
						350	-5.5242e-05	350	-5.79856e-05	350	-5.7061e-05
						351	-5.52428e-05	351	-5.79867e-05	351	-5.70616e-05
						352	-5.52436e-05	352	-5.79877e-05	352	-5.70622e-05
						353	-5.52444e-05	353	-5.79887e-05	353	-5.70628e-05
						354	-5.52451e-05	354	-5.79897e-05	354	-5.70634e-05
						355	-5.52459e-05	355	-5.79907e-05	355	-5.7064e-05
						356	-5.52467e-05	356	-5.79917e-05	356	-5.70646e-05
						357	-5.52475e-05	357	-5.79927e-05	357	-5.70652e-05
						358	-5.52483e-05	358	-5.79938e-05	358	-5.70658e-05
						359	-5.52491e-05	359	-5.79948e-05	359	-5.70664e-05
						360	-5.52499e-05	360	-5.79958e-05	360	-5.7067e-05
						361	-5.52507e-05	361	-5.79968e-05	361	-5.70676e-05
						362	-5.52515e-05	362	-5.79978e-05	362	-5.70682e-05
						363	-5.52523e-05	363	-5.79989e-05	363	-5.70688e-05
						364	-5.52531e-05	364	-5.79999e-05	364	-5.70694e-05
						365	-5.52539e-05	365	-5.80009e-05	365	-5.707e-05
						366	-5.52547e-05	366	-5.8002e-05	366	-5.70706e-05
						367	-5.52555e-05	367	-5.8003e-05	367	-5.70713e-05
						368	-5.52563e-05	368	-5.8004e-05	368	-5.70719e-05
						369	-5.52571e-05	369	-5.8005e-05	369	-5.70725e-05
						370	-5.52579e-05	370	-5.80061e-05	370	-5.70731e-05
						371	-5.52587e-05	371	-5.80071e-05	371	-5.70737e-05
						372	-5.52595e-05	372	-5.80082e-05	372	-5.70743e-05
						373	-5.52603e-05	373	-5.80092e-05	373	-5.70749e-05
						374	-5.52611e-05	374	-5.80102e-05	374	-5.70755e-05
						375	-5.52619e-05	375	-5.80113e-05	375	-5.70762e-05
						376	-5.52627e-05	376	-5.80123e-05	376	-5.70768e-05
						377	-5.52635e-05	377	-5.80134e-05	377	-5.70774e-05
						378	-5.52643e-05	378	-5.80144e-05	378	-5.7078e-05
						379	-5.52651e-05	379	-5.80154e-05	379	-5.70786e-05
						380	-5.52659e-05	380	-5.80165e-05	380	-5.70793e-05
						381	-5.52667e-05	381	-5.80175e-05	381	-5.70799e-05
						382	-5.52676e-05	382	-5.80186e-05	382	-5.70805e-05
						383	-5.52684e-05	383	-5.80196e-05	383	-5.70811e-05
						384	-5.52692e-05	384	-5.80207e-05	384	-5.70817e-05
						385	-5.527e-05	385	-5.80217e-05	385	-5.70824e-05
						386	-5.52708e-05	386	-5.80228e-05	386	-5.7083e-05
						387	-5.52716e-05	387	-5.80239e-05	387	-5.70836e-05
						388	-5.52725e-05	388	-5.80249e-05	388	-5.70842e-05
						389	-5.52733e-05	389	-5.8026e-05	389	-5.70849e-05
						390	-5.52741e-05	390	-5.8027e-05	390	-5.70855e-05
						391	-5.52749e-05	391	-5.80281e-05	391	-5.70861e-05
						392	-5.52757e-05	392	-5.80292e-05	392	-5.70868e-05
						393	-5.52766e-05	393	-5.80302e-05	393	-5.70874e-05
						394	-5.52774e-05	394	-5.80313e-05	394	-5.7088e-05
						395	-5.52782e-05	395	-5.80324e-05	395	-5.70886e-05
						396	-5.5279e-05	396	-5.80334e-05	396	-5.70893e-05
						397	-5.52799e-05	397	-5.80345e-05	397	-5.70899e-05
						398	-5.52807e-05	398	-5.80356e-05	398	-5.70905e-05
						399	-5.52815e-05	399	-5.80366e-05	399	-5.70912e-05
						400	-5.52824e-05	400	-5.80377e-05	400	-5.70918e-05
						401	-5.52832e-05	401	-5.80388e-05	401	-5.70924e-05
						402	-5.5284e-05	402	-5.80399e-05	402	-5.70931e-05
						403	-5.52849e-05	403	-5.80409e-05	403	-5.70937e-05
						404	-5.52857e-05	404	-5.8042e-05	404	-5.70944e-05
						405	-5.52865e-05	405	-5.80431e-05	405	-5.7095e-05
						406	-5.52874e-05	406	-5.80442e-05	406	-5.70956e-05
						407	-5.52882e-05	407	-5.80453e-05	407	-5.70963e-05
						408	-5.52891e-05	408	-5.80463e-05	408	-5.70969e-05
						409	-5.52899e-05	409	-5.80474e-05	409	-5.70976e-05
						410	-5.52907e-05	410	-5.80485e-05	410	-5.70982e-05
						411	-5.52916e-05	411	-5.80496e-05	411	-5.70989e-05
						412	-5.52924e-05	412	-5.80507e-05	412	-5.70995e-05
						413	-5.52933e-05	413	-5.80518e-05	413	-5.71001e-05
						414	-5.52941e-05	414	-5.80529e-05	414	-5.71008e-05
						415	-5.5295e-05	415	-5.8054e-05	415	-5.71014e-05
						416	-5.52958e-05	416	-5.80551e-05	416	-5.71021e-05
						417	-5.52967e-05	417	-5.80562e-05	417	-5.71027e-05
						418	-5.52975e-05	418	-5.80573e-05	418	-5.71034e-05
						419	-5.52984e-05	419	-5.80584e-05	419	-5.7104e-05
						420	-5.52992e-05	420	-5.80595e-05	420	-5.71047e-05
						421	-5.53001e-05	421	-5.80606e-05	421	-5.71053e-05
						422	-5.53009e-05	422	-5.80617e-05	422	-5.7106e-05
						423	-5.53018e-05	423	-5.80628e-05	423	-5.71066e-05
						424	-5.53026e-05	424	-5.80639e-05	424	-5.71073e-05
						425	-5.53035e-05	425	-5.8065e-05	425	-5.71079e-05
						426	-5.53044e-05	426	-5.80661e-05	426	-5.71086e-05
						427	-5.53052e-05	427	-5.80672e-05	427	-5.71093e-05
						428	-5.53061e-05	428	-5.80683e-05	428	-5.71099e-05
						429	-5.53069e-05	429	-5.80694e-05	429	-5.71106e-05
						430	-5.53078e-05	430	-5.80706e-05	430	-5.71112e-05
						431	-5.53087e-05	431	-5.80717e-05	431	-5.71119e-05
						432	-5.53095e-05	432	-5.80728e-05	432	-5.71126e-05
						433	-5.53104e-05	433	-5.80739e-05	433	-5.71132e-05
						434	-5.53113e-05	434	-5.8075e-05	434	-5.71139e-05
						435	-5.53121e-05	435	-5.80762e-05	435	-5.71145e-05
						436	-5.5313e-05	436	-5.80773e-05	436	-5.71152e-05
						437	-5.53139e-05	437	-5.80784e-05	437	-5.71159e-05
						438	-5.53148e-05	438	-5.80795e-05	438	-5.71165e-05
						439	-5.53156e-05	439	-5.80807e-05	439	-5.71172e-05
						440	-5.53165e-05	440	-5.80818e-05	440	-5.71179e-05
						441	-5.53174e-05	441	-5.80829e-05	441	-5.71185e-05
						442	-5.53183e-05	442	-5.80841e-05	442	-5.71192e-05
						443	-5.53191e-05	443	-5.80852e-05	443	-5.71199e-05
						444	-5.532e-05	444	-5.80863e-05	444	-5.71206e-05
						445	-5.53209e-05	445	-5.80875e-05	445	-5.71212e-05
						446	-5.53218e-05	446	-5.80886e-05	446	-5.71219e-05
						447	-5.53227e-05	447	-5.80898e-05	447	-5.71226e-05
						448	-5.53235e-05	448	-5.80909e-05	448	-5.71232e-05
						449	-5.53244e-05	449	-5.8092e-05	449	-5.71239e-05
						450	-5.53253e-05	450	-5.80932e-05	450	-5.71246e-05
						451	-5.53262e-05	451	-5.80943e-05	451	-5.71253e-05
						452	-5.53271e-05	452	-5.80955e-05	452	-5.7126e-05
						453	-5.5328e-05	453	-5.80966e-05	453	-5.71266e-05
						454	-5.53289e-05	454	-5.80978e-05	454	-5.71273e-05
						455	-5.53298e-05	455	-5.80989e-05	455	-5.7128e-05
						456	-5.53307e-05	456	-5.81001e-05	456	-5.71287e-05
						457	-5.53315e-05	457	-5.81012e-05	457	-5.71294e-05
						458	-5.53324e-05	458	-5.81024e-05	458	-5.713e-05
						459	-5.53333e-05	459	-5.81036e-05	459	-5.71307e-05
						460	-5.53342e-05	460	-5.81047e-05	460	-5.71314e-05
						461	-5.53351e-05	461	-5.81059e-05	461	-5.71321e-05
						462	-5.5336e-05	462	-5.8107e-05	462	-5.71328e-05
						463	-5.53369e-05	463	-5.81082e-05	463	-5.71335e-05
						464	-5.53378e-05	464	-5.81094e-05	464	-5.71342e-05
						465	-5.53387e-05	465	-5.81105e-05	465	-5.71348e-05
						466	-5.53396e-05	466	-5.81117e-05	466	-5.71355e-05
						467	-5.53405e-05	467	-5.81129e-05	467	-5.71362e-05
						468	-5.53415e-05	468	-5.81141e-05	468	-5.71369e-05
						469	-5.53424e-05	469	-5.81152e-05	469	-5.71376e-05
						470	-5.53433e-05	470	-5.81164e-05	470	-5.71383e-05
						471	-5.53442e-05	471	-5.81176e-05	471	-5.7139e-05
						472	-5.53451e-05	472	-5.81188e-05	472	-5.71397e-05
						473	-5.5346e-05	473	-5.81199e-05	473	-5.71404e-05
						474	-5.53469e-05	474	-5.81211e-05	474	-5.71411e-05
						475	-5.53478e-05	475	-5.81223e-05	475	-5.71418e-05
						476	-5.53487e-05	476	-5.81235e-05	476	-5.71425e-05
						477	-5.53497e-05	477	-5.81247e-05	477	-5.71432e-05
						478	-5.53506e-05	478	-5.81259e-05	478	-5.71439e-05
						479	-5.53515e-05	479	-5.81271e-05	479	-5.71446e-05
						480	-5.53524e-05	480	-5.81283e-05	480	-5.71453e-05
						481	-5.53533e-05	481	-5.81294e-05	481	-5.7146e-05
						482	-5.53543e-05	482	-5.81306e-05	482	-5.71467e-05
						483	-5.53552e-05	483	-5.81318e-05	483	-5.71474e-05
						484	-5.53561e-05	484	-5.8133e-05	484	-5.71481e-05
						485	-5.5357e-05	485	-5.81342e-05	485	-5.71488e-05
						486	-5.5358e-05	486	-5.81354e-05	486	-5.71495e-05
						487	-5.53589e-05	487	-5.81366e-05	487	-5.71502e-05
						488	-5.53598e-05	488	-5.81378e-05	488	-5.71509e-05
						489	-5.53608e-05	489	-5.8139e-05	489	-5.71516e-05
						490	-5.53617e-05	490	-5.81403e-05	490	-5.71524e-05
						491	-5.53626e-05	491	-5.81415e-05	491	-5.71531e-05
						492	-5.53636e-05	492	-5.81427e-05	492	-5.71538e-05
						493	-5.53645e-05	493	-5.81439e-05	493	-5.71545e-05
						494	-5.53654e-05	494	-5.81451e-05	494	-5.71552e-05
						495	-5.53664e-05	495	-5.81463e-05	495	-5.71559e-05
						496	-5.53673e-05	496	-5.81475e-05	496	-5.71566e-05
						497	-5.53683e-05	497	-5.81488e-05	497	-5.71574e-05
						498	-5.53692e-05	498	-5.815e-05	498	-5.71581e-05
						499	-5.53701e-05	499	-5.81512e-05	499	-5.71588e-05
						500	-5.53711e-05	500	-5.81524e-05	500	-5.71595e-05
						501	-5.5372e-05	501	-5.81536e-05	501	-5.71602e-05
						502	-5.5373e-05	502	-5.81549e-05	502	-5.7161e-05
						503	-5.53739e-05	503	-5.81561e-05	503	-5.71617e-05
						504	-5.53749e-05	504	-5.81573e-05	504	-5.71624e-05
						505	-5.53758e-05	505	-5.81586e-05	505	-5.71631e-05
						506	-5.53768e-05	506	-5.81598e-05	506	-5.71639e-05
						507	-5.53777e-05	507	-5.8161e-05	507	-5.71646e-05
						508	-5.53787e-05	508	-5.81623e-05	508	-5.71653e-05
						509	-5.53797e-05	509	-5.81635e-05	509	-5.71661e-05
						510	-5.53806e-05	510	-5.81648e-05	510	-5.71668e-05
						511	-5.53816e-05	511	-5.8166e-05	511	-5.71675e-05
						512	-5.53825e-05	512	-5.81672e-05	512	-5.71682e-05
						513	-5.53835e-05	513	-5.81685e-05	513	-5.7169e-05
						514	-5.53845e-05	514	-5.81697e-05	514	-5.71697e-05
						515	-5.53854e-05	515	-5.8171e-05	515	-5.71704e-05
						516	-5.53864e-05	516	-5.81722e-05	516	-5.71712e-05
						517	-5.53874e-05	517	-5.81735e-05	517	-5.71719e-05
						518	-5.53883e-05	518	-5.81747e-05	518	-5.71727e-05
						519	-5.53893e-05	519	-5.8176e-05	519	-5.71734e-05
						520	-5.53903e-05	520	-5.81773e-05	520	-5.71741e-05
						521	-5.53912e-05	521	-5.81785e-05	521	-5.71749e-05
						522	-5.53922e-05	522	-5.81798e-05	522	-5.71756e-05
						523	-5.53932e-05	523	-5.8181e-05	523	-5.71764e-05
						524	-5.53942e-05	524	-5.81823e-05	524	-5.71771e-05
						525	-5.53951e-05	525	-5.81836e-05	525	-5.71779e-05
						526	-5.53961e-05	526	-5.81848e-05	526	-5.71786e-05
						527	-5.53971e-05	527	-5.81861e-05	527	-5.71793e-05
						528	-5.53981e-05	528	-5.81874e-05	528	-5.71801e-05
						529	-5.53991e-05	529	-5.81887e-05	529	-5.71808e-05
						530	-5.54e-05	530	-5.81899e-05	530	-5.71816e-05
						531	-5.5401e-05	531	-5.81912e-05	531	-5.71823e-05
						532	-5.5402e-05	532	-5.81925e-05	532	-5.71831e-05
						533	-5.5403e-05	533	-5.81938e-05	533	-5.71838e-05
						534	-5.5404e-05	534	-5.81951e-05	534	-5.71846e-05
						535	-5.5405e-05	535	-5.81963e-05	535	-5.71854e-05
						536	-5.5406e-05	536	-5.81976e-05	536	-5.71861e-05
						537	-5.5407e-05	537	-5.81989e-05	537	-5.71869e-05
						538	-5.5408e-05	538	-5.82002e-05	538	-5.71876e-05
						539	-5.5409e-05	539	-5.82015e-05	539	-5.71884e-05
						540	-5.541e-05	540	-5.82028e-05	540	-5.71891e-05
						541	-5.5411e-05	541	-5.82041e-05	541	-5.71899e-05
						542	-5.5412e-05	542	-5.82054e-05	542	-5.71907e-05
						543	-5.5413e-05	543	-5.82067e-05	543	-5.71914e-05
						544	-5.5414e-05	544	-5.8208e-05	544	-5.71922e-05
						545	-5.5415e-05	545	-5.82093e-05	545	-5.7193e-05
						546	-5.5416e-05	546	-5.82106e-05	546	-5.71937e-05
						547	-5.5417e-05	547	-5.82119e-05	547	-5.71945e-05
						548	-5.5418e-05	548	-5.82132e-05	548	-5.71953e-05
						549	-5.5419e-05	549	-5.82145e-05	549	-5.7196e-05
						550	-5.542e-05	550	-5.82158e-05	550	-5.71968e-05
						551	-5.5421e-05	551	-5.82171e-05	551	-5.71976e-05
						552	-5.5422e-05	552	-5.82184e-05	552	-5.71983e-05
						553	-5.5423e-05	553	-5.82198e-05	553	-5.71991e-05
						554	-5.54241e-05	554	-5.82211e-05	554	-5.71999e-05
						555	-5.54251e-05	555	-5.82224e-05	555	-5.72007e-05
						556	-5.54261e-05	556	-5.82237e-05	556	-5.72014e-05
						557	-5.54271e-05	557	-5.8225e-05	557	-5.72022e-05
						558	-5.54281e-05	558	-5.82264e-05	558	-5.7203e-05
						559	-5.54292e-05	559	-5.82277e-05	559	-5.72038e-05
						560	-5.54302e-05	560	-5.8229e-05	560	-5.72046e-05
						561	-5.54312e-05	561	-5.82304e-05	561	-5.72053e-05
						562	-5.54322e-05	562	-5.82317e-05	562	-5.72061e-05
						563	-5.54333e-05	563	-5.8233e-05	563	-5.72069e-05
						564	-5.54343e-05	564	-5.82344e-05	564	-5.72077e-05
						565	-5.54353e-05	565	-5.82357e-05	565	-5.72085e-05
						566	-5.54364e-05	566	-5.82371e-05	566	-5.72093e-05
						567	-5.54374e-05	567	-5.82384e-05	567	-5.72101e-05
						568	-5.54384e-05	568	-5.82397e-05	568	-5.72108e-05
						569	-5.54395e-05	569	-5.82411e-05	569	-5.72116e-05
						570	-5.54405e-05	570	-5.82424e-05	570	-5.72124e-05
						571	-5.54416e-05	571	-5.82438e-05	571	-5.72132e-05
						572	-5.54426e-05	572	-5.82451e-05	572	-5.7214e-05
						573	-5.54436e-05	573	-5.82465e-05	573	-5.72148e-05
						574	-5.54447e-05	574	-5.82478e-05	574	-5.72156e-05
						575	-5.54457e-05	575	-5.82492e-05	575	-5.72164e-05
						576	-5.54468e-05	576	-5.82506e-05	576	-5.72172e-05
						577	-5.54478e-05	577	-5.82519e-05	577	-5.7218e-05
						578	-5.54489e-05	578	-5.82533e-05	578	-5.72188e-05
						579	-5.54499e-05	579	-5.82547e-05	579	-5.72196e-05
						580	-5.5451e-05	580	-5.8256e-05	580	-5.72204e-05
						581	-5.5452e-05	581	-5.82574e-05	581	-5.72212e-05
						582	-5.54531e-05	582	-5.82588e-05	582	-5.7222e-05
						583	-5.54542e-05	583	-5.82601e-05	583	-5.72228e-05
						584	-5.54552e-05	584	-5.82615e-05	584	-5.72236e-05
						585	-5.54563e-05	585	-5.82629e-05	585	-5.72244e-05
						586	-5.54573e-05	586	-5.82643e-05	586	-5.72252e-05
						587	-5.54584e-05	587	-5.82657e-05	587	-5.72261e-05
						588	-5.54595e-05	588	-5.8267e-05	588	-5.72269e-05
						589	-5.54605e-05	589	-5.82684e-05	589	-5.72277e-05
						590	-5.54616e-05	590	-5.82698e-05	590	-5.72285e-05
						591	-5.54627e-05	591	-5.82712e-05	591	-5.72293e-05
						592	-5.54637e-05	592	-5.82726e-05	592	-5.72301e-05
						593	-5.54648e-05	593	-5.8274e-05	593	-5.72309e-05
						594	-5.54659e-05	594	-5.82754e-05	594	-5.72318e-05
						595	-5.5467e-05	595	-5.82768e-05	595	-5.72326e-05
						596	-5.5468e-05	596	-5.82782e-05	596	-5.72334e-05
						597	-5.54691e-05	597	-5.82796e-05	597	-5.72342e-05
						598	-5.54702e-05	598	-5.8281e-05	598	-5.7235e-05
						599	-5.54713e-05	599	-5.82824e-05	599	-5.72359e-05
						600	-5.54724e-05	600	-5.82838e-05	600	-5.72367e-05
						601	-5.54734e-05	601	-5.82852e-05	601	-5.72375e-05
						602	-5.54745e-05	602	-5.82866e-05	602	-5.72383e-05
						603	-5.54756e-05	603	-5.82881e-05	603	-5.72392e-05
						604	-5.54767e-05	604	-5.82895e-05	604	-5.724e-05
						605	-5.54778e-05	605	-5.82909e-05	605	-5.72408e-05
						606	-5.54789e-05	606	-5.82923e-05	606	-5.72417e-05
						607	-5.548e-05	607	-5.82937e-05	607	-5.72425e-05
						608	-5.54811e-05	608	-5.82952e-05	608	-5.72433e-05
						609	-5.54822e-05	609	-5.82966e-05	609	-5.72442e-05
						610	-5.54833e-05	610	-5.8298e-05	610	-5.7245e-05
						611	-5.54844e-05	611	-5.82994e-05	611	-5.72458e-05
						612	-5.54855e-05	612	-5.83009e-05	612	-5.72467e-05
						613	-5.54866e-05	613	-5.83023e-05	613	-5.72475e-05
						614	-5.54877e-05	614	-5.83037e-05	614	-5.72484e-05
						615	-5.54888e-05	615	-5.83052e-05	615	-5.72492e-05
						616	-5.54899e-05	616	-5.83066e-05	616	-5.725e-05
						617	-5.5491e-05	617	-5.83081e-05	617	-5.72509e-05
						618	-5.54921e-05	618	-5.83095e-05	618	-5.72517e-05
						619	-5.54932e-05	619	-5.8311e-05	619	-5.72526e-05
						620	-5.54944e-05	620	-5.83124e-05	620	-5.72534e-05
						621	-5.54955e-05	621	-5.83139e-05	621	-5.72543e-05
						622	-5.54966e-05	622	-5.83153e-05	622	-5.72551e-05
						623	-5.54977e-05	623	-5.83168e-05	623	-5.7256e-05
						624	-5.54988e-05	624	-5.83182e-05	624	-5.72568e-05
						625	-5.55e-05	625	-5.83197e-05	625	-5.72577e-05
						626	-5.55011e-05	626	-5.83212e-05	626	-5.72585e-05
						627	-5.55022e-05	627	-5.83226e-05	627	-5.72594e-05
						628	-5.55033e-05	628	-5.83241e-05	628	-5.72603e-05
						629	-5.55045e-05	629	-5.83256e-05	629	-5.72611e-05
						630	-5.55056e-05	630	-5.8327e-05	630	-5.7262e-05
						631	-5.55067e-05	631	-5.83285e-05	631	-5.72628e-05
						632	-5.55079e-05	632	-5.833e-05	632	-5.72637e-05
						633	-5.5509e-05	633	-5.83315e-05	633	-5.72646e-05
						634	-5.55101e-05	634	-5.83329e-05	634	-5.72654e-05
						635	-5.55113e-05	635	-5.83344e-05	635	-5.72663e-05
						636	-5.55124e-05	636	-5.83359e-05	636	-5.72672e-05
						637	-5.55136e-05	637	-5.83374e-05	637	-5.7268e-05
						638	-5.55147e-05	638	-5.83389e-05	638	-5.72689e-05
						639	-5.55158e-05	639	-5.83404e-05	639	-5.72698e-05
						640	-5.5517e-05	640	-5.83419e-05	640	-5.72706e-05
						641	-5.55181e-05	641	-5.83434e-05	641	-5.72715e-05
						642	-5.55193e-05	642	-5.83449e-05	642	-5.72724e-05
						643	-5.55204e-05	643	-5.83464e-05	643	-5.72733e-05
						644	-5.55216e-05	644	-5.83479e-05	644	-5.72742e-05
						645	-5.55228e-05	645	-5.83494e-05	645	-5.7275e-05
						646	-5.55239e-05	646	-5.83509e-05	646	-5.72759e-05
						647	-5.55251e-05	647	-5.83524e-05	647	-5.72768e-05
						648	-5.55262e-05	648	-5.83539e-05	648	-5.72777e-05
						649	-5.55274e-05	649	-5.83554e-05	649	-5.72786e-05
						650	-5.55286e-05	650	-5.83569e-05	650	-5.72794e-05
						651	-5.55297e-05	651	-5.83585e-05	651	-5.72803e-05
						652	-5.55309e-05	652	-5.836e-05	652	-5.72812e-05
						653	-5.55321e-05	653	-5.83615e-05	653	-5.72821e-05
						654	-5.55332e-05	654	-5.8363e-05	654	-5.7283e-05
						655	-5.55344e-05	655	-5.83646e-05	655	-5.72839e-05
						656	-5.55356e-05	656	-5.83661e-05	656	-5.72848e-05
						657	-5.55368e-05	657	-5.83676e-05	657	-5.72857e-05
						658	-5.55379e-05	658	-5.83691e-05	658	-5.72866e-05
						659	-5.55391e-05	659	-5.83707e-05	659	-5.72875e-05
						660	-5.55403e-05	660	-5.83722e-05	660	-5.72884e-05
						661	-5.55415e-05	661	-5.83738e-05	661	-5.72893e-05
						662	-5.55427e-05	662	-5.83753e-05	662	-5.72902e-05
						663	-5.55438e-05	663	-5.83769e-05	663	-5.72911e-05
						664	-5.5545e-05	664	-5.83784e-05	664	-5.7292e-05
						665	-5.55462e-05	665	-5.838e-05	665	-5.72929e-05
						666	-5.55474e-05	666	-5.83815e-05	666	-5.72938e-05
						667	-5.55486e-05	667	-5.83831e-05	667	-5.72947e-05
						668	-5.55498e-05	668	-5.83846e-05	668	-5.72956e-05
						669	-5.5551e-05	669	-5.83862e-05	669	-5.72965e-05
						670	-5.55522e-05	670	-5.83877e-05	670	-5.72974e-05
						671	-5.55534e-05	671	-5.83893e-05	671	-5.72983e-05
						672	-5.55546e-05	672	-5.83909e-05	672	-5.72993e-05
						673	-5.55558e-05	673	-5.83925e-05	673	-5.73002e-05
						674	-5.5557e-05	674	-5.8394e-05	674	-5.73011e-05
						675	-5.55582e-05	675	-5.83956e-05	675	-5.7302e-05
						676	-5.55594e-05	676	-5.83972e-05	676	-5.73029e-05
						677	-5.55606e-05	677	-5.83988e-05	677	-5.73038e-05
						678	-5.55619e-05	678	-5.84003e-05	678	-5.73048e-05
						679	-5.55631e-05	679	-5.84019e-05	679	-5.73057e-05
						680	-5.55643e-05	680	-5.84035e-05	680	-5.73066e-05
						681	-5.55655e-05	681	-5.84051e-05	681	-5.73075e-05
						682	-5.55667e-05	682	-5.84067e-05	682	-5.73085e-05
						683	-5.55679e-05	683	-5.84083e-05	683	-5.73094e-05
						684	-5.55692e-05	684	-5.84099e-05	684	-5.73103e-05
						685	-5.55704e-05	685	-5.84115e-05	685	-5.73113e-05
						686	-5.55716e-05	686	-5.84131e-05	686	-5.73122e-05
						687	-5.55729e-05	687	-5.84147e-05	687	-5.73131e-05
						688	-5.55741e-05	688	-5.84163e-05	688	-5.73141e-05
						689	-5.55753e-05	689	-5.84179e-05	689	-5.7315e-05
						690	-5.55766e-05	690	-5.84195e-05	690	-5.73159e-05
						691	-5.55778e-05	691	-5.84211e-05	691	-5.73169e-05
						692	-5.5579e-05	692	-5.84228e-05	692	-5.73178e-05
						693	-5.55803e-05	693	-5.84244e-05	693	-5.73188e-05
						694	-5.55815e-05	694	-5.8426e-05	694	-5.73197e-05
						695	-5.55828e-05	695	-5.84276e-05	695	-5.73207e-05
						696	-5.5584e-05	696	-5.84292e-05	696	-5.73216e-05
						697	-5.55853e-05	697	-5.84309e-05	697	-5.73225e-05
						698	-5.55865e-05	698	-5.84325e-05	698	-5.73235e-05
						699	-5.55878e-05	699	-5.84341e-05	699	-5.73244e-05
						700	-5.5589e-05	700	-5.84358e-05	700	-5.73254e-05
						701	-5.55903e-05	701	-5.84374e-05	701	-5.73264e-05
						702	-5.55915e-05	702	-5.84391e-05	702	-5.73273e-05
						703	-5.55928e-05	703	-5.84407e-05	703	-5.73283e-05
						704	-5.5594e-05	704	-5.84424e-05	704	-5.73292e-05
						705	-5.55953e-05	705	-5.8444e-05	705	-5.73302e-05
						706	-5.55966e-05	706	-5.84457e-05	706	-5.73311e-05
						707	-5.55978e-05	707	-5.84473e-05	707	-5.73321e-05
						708	-5.55991e-05	708	-5.8449e-05	708	-5.73331e-05
						709	-5.56004e-05	709	-5.84506e-05	709	-5.7334e-05
						710	-5.56017e-05	710	-5.84523e-05	710	-5.7335e-05
						711	-5.56029e-05	711	-5.8454e-05	711	-5.7336e-05
						712	-5.56042e-05	712	-5.84556e-05	712	-5.73369e-05
						713	-5.56055e-05	713	-5.84573e-05	713	-5.73379e-05
						714	-5.56068e-05	714	-5.8459e-05	714	-5.73389e-05
						715	-5.56081e-05	715	-5.84606e-05	715	-5.73399e-05
						716	-5.56093e-05	716	-5.84623e-05	716	-5.73408e-05
						717	-5.56106e-05	717	-5.8464e-05	717	-5.73418e-05
						718	-5.56119e-05	718	-5.84657e-05	718	-5.73428e-05
						719	-5.56132e-05	719	-5.84674e-05	719	-5.73438e-05
						720	-5.56145e-05	720	-5.84691e-05	720	-5.73448e-05
						721	-5.56158e-05	721	-5.84708e-05	721	-5.73457e-05
						722	-5.56171e-05	722	-5.84725e-05	722	-5.73467e-05
						723	-5.56184e-05	723	-5.84742e-05	723	-5.73477e-05
						724	-5.56197e-05	724	-5.84759e-05	724	-5.73487e-05
						725	-5.5621e-05	725	-5.84776e-05	725	-5.73497e-05
						726	-5.56223e-05	726	-5.84793e-05	726	-5.73507e-05
						727	-5.56236e-05	727	-5.8481e-05	727	-5.73517e-05
						728	-5.56249e-05	728	-5.84827e-05	728	-5.73527e-05
						729	-5.56262e-05	729	-5.84844e-05	729	-5.73537e-05
						730	-5.56275e-05	730	-5.84861e-05	730	-5.73547e-05
						731	-5.56288e-05	731	-5.84878e-05	731	-5.73557e-05
						732	-5.56302e-05	732	-5.84896e-05	732	-5.73567e-05
						733	-5.56315e-05	733	-5.84913e-05	733	-5.73577e-05
						734	-5.56328e-05	734	-5.8493e-05	734	-5.73587e-05
						735	-5.56341e-05	735	-5.84947e-05	735	-5.73597e-05
						736	-5.56355e-05	736	-5.84965e-05	736	-5.73607e-05
						737	-5.56368e-05	737	-5.84982e-05	737	-5.73617e-05
						738	-5.56381e-05	738	-5.84999e-05	738	-5.73627e-05
						739	-5.56394e-05	739	-5.85017e-05	739	-5.73637e-05
						740	-5.56408e-05	740	-5.85034e-05	740	-5.73647e-05
						741	-5.56421e-05	741	-5.85052e-05	741	-5.73657e-05
						742	-5.56434e-05	742	-5.85069e-05	742	-5.73667e-05
						743	-5.56448e-05	743	-5.85087e-05	743	-5.73678e-05
						744	-5.56461e-05	744	-5.85104e-05	744	-5.73688e-05
						745	-5.56475e-05	745	-5.85122e-05	745	-5.73698e-05
						746	-5.56488e-05	746	-5.8514e-05	746	-5.73708e-05
						747	-5.56502e-05	747	-5.85157e-05	747	-5.73718e-05
						748	-5.56515e-05	748	-5.85175e-05	748	-5.73729e-05
						749	-5.56529e-05	749	-5.85193e-05	749	-5.73739e-05
						750	-5.56542e-05	750	-5.8521e-05	750	-5.73749e-05
						751	-5.56556e-05	751	-5.85228e-05	751	-5.73759e-05
						752	-5.56569e-05	752	-5.85246e-05	752	-5.7377e-05
						753	-5.56583e-05	753	-5.85264e-05	753	-5.7378e-05
						754	-5.56597e-05	754	-5.85282e-05	754	-5.7379e-05
						755	-5.5661e-05	755	-5.85299e-05	755	-5.73801e-05
						756	-5.56624e-05	756	-5.85317e-05	756	-5.73811e-05
						757	-5.56638e-05	757	-5.85335e-05	757	-5.73822e-05
						758	-5.56651e-05	758	-5.85353e-05	758	-5.73832e-05
						759	-5.56665e-05	759	-5.85371e-05	759	-5.73842e-05
						760	-5.56679e-05	760	-5.85389e-05	760	-5.73853e-05
						761	-5.56693e-05	761	-5.85407e-05	761	-5.73863e-05
						762	-5.56706e-05	762	-5.85425e-05	762	-5.73874e-05
						763	-5.5672e-05	763	-5.85443e-05	763	-5.73884e-05
						764	-5.56734e-05	764	-5.85462e-05	764	-5.73895e-05
						765	-5.56748e-05	765	-5.8548e-05	765	-5.73905e-05
						766	-5.56762e-05	766	-5.85498e-05	766	-5.73916e-05
						767	-5.56776e-05	767	-5.85516e-05	767	-5.73926e-05
						768	-5.5679e-05	768	-5.85534e-05	768	-5.73937e-05
						769	-5.56804e-05	769	-5.85553e-05	769	-5.73948e-05
						770	-5.56818e-05	770	-5.85571e-05	770	-5.73958e-05
						771	-5.56832e-05	771	-5.85589e-05	771	-5.73969e-05
						772	-5.56846e-05	772	-5.85608e-05	772	-5.73979e-05
						773	-5.5686e-05	773	-5.85626e-05	773	-5.7399e-05
						774	-5.56874e-05	774	-5.85645e-05	774	-5.74001e-05
						775	-5.56888e-05	775	-5.85663e-05	775	-5.74011e-05
						776	-5.56902e-05	776	-5.85682e-05	776	-5.74022e-05
						777	-5.56916e-05	777	-5.857e-05	777	-5.74033e-05
						778	-5.5693e-05	778	-5.85719e-05	778	-5.74044e-05
						779	-5.56945e-05	779	-5.85737e-05	779	-5.74054e-05
						780	-5.56959e-05	780	-5.85756e-05	780	-5.74065e-05
						781	-5.56973e-05	781	-5.85775e-05	781	-5.74076e-05
						782	-5.56987e-05	782	-5.85793e-05	782	-5.74087e-05
						783	-5.57002e-05	783	-5.85812e-05	783	-5.74098e-05
						784	-5.57016e-05	784	-5.85831e-05	784	-5.74108e-05
						785	-5.5703e-05	785	-5.8585e-05	785	-5.74119e-05
						786	-5.57045e-05	786	-5.85868e-05	786	-5.7413e-05
						787	-5.57059e-05	787	-5.85887e-05	787	-5.74141e-05
						788	-5.57073e-05	788	-5.85906e-05	788	-5.74152e-05
						789	-5.57088e-05	789	-5.85925e-05	789	-5.74163e-05
						790	-5.57102e-05	790	-5.85944e-05	790	-5.74174e-05
						791	-5.57117e-05	791	-5.85963e-05	791	-5.74185e-05
						792	-5.57131e-05	792	-5.85982e-05	792	-5.74196e-05
						793	-5.57146e-05	793	-5.86001e-05	793	-5.74207e-05
						794	-5.5716e-05	794	-5.8602e-05	794	-5.74218e-05
						795	-5.57175e-05	795	-5.86039e-05	795	-5.74229e-05
						796	-5.57189e-05	796	-5.86058e-05	796	-5.7424e-05
						797	-5.57204e-05	797	-5.86077e-05	797	-5.74251e-05
						798	-5.57218e-05	798	-5.86097e-05	798	-5.74262e-05
						799	-5.57233e-05	799	-5.86116e-05	799	-5.74273e-05
						800	-5.57248e-05	800	-5.86135e-05	800	-5.74284e-05
						801	-5.57263e-05	801	-5.86154e-05	801	-5.74295e-05
						802	-5.57277e-05	802	-5.86174e-05	802	-5.74307e-05
						803	-5.57292e-05	803	-5.86193e-05	803	-5.74318e-05
						804	-5.57307e-05	804	-5.86212e-05	804	-5.74329e-05
						805	-5.57322e-05	805	-5.86232e-05	805	-5.7434e-05
						806	-5.57336e-05	806	-5.86251e-05	806	-5.74351e-05
						807	-5.57351e-05	807	-5.86271e-05	807	-5.74363e-05
						808	-5.57366e-05	808	-5.8629e-05	808	-5.74374e-05
						809	-5.57381e-05	809	-5.8631e-05	809	-5.74385e-05
						810	-5.57396e-05	810	-5.8633e-05	810	-5.74396e-05
						811	-5.57411e-05	811	-5.86349e-05	811	-5.74408e-05
						812	-5.57426e-05	812	-5.86369e-05	812	-5.74419e-05
						813	-5.57441e-05	813	-5.86388e-05	813	-5.7443e-05
						814	-5.57456e-05	814	-5.86408e-05	814	-5.74442e-05
						815	-5.57471e-05	815	-5.86428e-05	815	-5.74453e-05
						816	-5.57486e-05	816	-5.86448e-05	816	-5.74465e-05
						817	-5.57501e-05	817	-5.86468e-05	817	-5.74476e-05
						818	-5.57516e-05	818	-5.86487e-05	818	-5.74488e-05
						819	-5.57531e-05	819	-5.86507e-05	819	-5.74499e-05
						820	-5.57546e-05	820	-5.86527e-05	820	-5.7451e-05
						821	-5.57562e-05	821	-5.86547e-05	821	-5.74522e-05
						822	-5.57577e-05	822	-5.86567e-05	822	-5.74533e-05
						823	-5.57592e-05	823	-5.86587e-05	823	-5.74545e-05
						824	-5.57607e-05	824	-5.86607e-05	824	-5.74557e-05
						825	-5.57623e-05	825	-5.86627e-05	825	-5.74568e-05
						826	-5.57638e-05	826	-5.86648e-05	826	-5.7458e-05
						827	-5.57653e-05	827	-5.86668e-05	827	-5.74591e-05
						828	-5.57669e-05	828	-5.86688e-05	828	-5.74603e-05
						829	-5.57684e-05	829	-5.86708e-05	829	-5.74615e-05
						830	-5.577e-05	830	-5.86728e-05	830	-5.74626e-05
						831	-5.57715e-05	831	-5.86749e-05	831	-5.74638e-05
						832	-5.5773e-05	832	-5.86769e-05	832	-5.7465e-05
						833	-5.57746e-05	833	-5.8679e-05	833	-5.74662e-05
						834	-5.57761e-05	834	-5.8681e-05	834	-5.74673e-05
						835	-5.57777e-05	835	-5.8683e-05	835	-5.74685e-05
						836	-5.57793e-05	836	-5.86851e-05	836	-5.74697e-05
						837	-5.57808e-05	837	-5.86871e-05	837	-5.74709e-05
						838	-5.57824e-05	838	-5.86892e-05	838	-5.7472e-05
						839	-5.5784e-05	839	-5.86913e-05	839	-5.74732e-05
						840	-5.57855e-05	840	-5.86933e-05	840	-5.74744e-05
						841	-5.57871e-05	841	-5.86954e-05	841	-5.74756e-05
						842	-5.57887e-05	842	-5.86975e-05	842	-5.74768e-05
						843	-5.57902e-05	843	-5.86995e-05	843	-5.7478e-05
						844	-5.57918e-05	844	-5.87016e-05	844	-5.74792e-05
						845	-5.57934e-05	845	-5.87037e-05	845	-5.74804e-05
						846	-5.5795e-05	846	-5.87058e-05	846	-5.74816e-05
						847	-5.57966e-05	847	-5.87079e-05	847	-5.74828e-05
						848	-5.57982e-05	848	-5.871e-05	848	-5.7484e-05
						849	-5.57998e-05	849	-5.87121e-05	849	-5.74852e-05
						850	-5.58014e-05	850	-5.87142e-05	850	-5.74864e-05
						851	-5.58029e-05	851	-5.87163e-05	851	-5.74876e-05
						852	-5.58045e-05	852	-5.87184e-05	852	-5.74888e-05
						853	-5.58062e-05	853	-5.87205e-05	853	-5.749e-05
						854	-5.58078e-05	854	-5.87226e-05	854	-5.74912e-05
						855	-5.58094e-05	855	-5.87247e-05	855	-5.74925e-05
						856	-5.5811e-05	856	-5.87268e-05	856	-5.74937e-05
						857	-5.58126e-05	857	-5.8729e-05	857	-5.74949e-05
						858	-5.58142e-05	858	-5.87311e-05	858	-5.74961e-05
						859	-5.58158e-05	859	-5.87332e-05	859	-5.74974e-05
						860	-5.58175e-05	860	-5.87354e-05	860	-5.74986e-05
						861	-5.58191e-05	861	-5.87375e-05	861	-5.74998e-05
						862	-5.58207e-05	862	-5.87396e-05	862	-5.7501e-05
						863	-5.58223e-05	863	-5.87418e-05	863	-5.75023e-05
						864	-5.5824e-05	864	-5.87439e-05	864	-5.75035e-05
						865	-5.58256e-05	865	-5.87461e-05	865	-5.75047e-05
						866	-5.58272e-05	866	-5.87483e-05	866	-5.7506e-05
						867	-5.58289e-05	867	-5.87504e-05	867	-5.75072e-05
						868	-5.58305e-05	868	-5.87526e-05	868	-5.75085e-05
						869	-5.58322e-05	869	-5.87548e-05	869	-5.75097e-05
						870	-5.58338e-05	870	-5.87569e-05	870	-5.7511e-05
						871	-5.58355e-05	871	-5.87591e-05	871	-5.75122e-05
						872	-5.58371e-05	872	-5.87613e-05	872	-5.75135e-05
						873	-5.58388e-05	873	-5.87635e-05	873	-5.75147e-05
						874	-5.58405e-05	874	-5.87657e-05	874	-5.7516e-05
						875	-5.58421e-05	875	-5.87679e-05	875	-5.75172e-05
						876	-5.58438e-05	876	-5.87701e-05	876	-5.75185e-05
						877	-5.58455e-05	877	-5.87723e-05	877	-5.75198e-05
						878	-5.58471e-05	878	-5.87745e-05	878	-5.7521e-05
						879	-5.58488e-05	879	-5.87767e-05	879	-5.75223e-05
						880	-5.58505e-05	880	-5.87789e-05	880	-5.75236e-05
						881	-5.58522e-05	881	-5.87811e-05	881	-5.75248e-05
						882	-5.58539e-05	882	-5.87834e-05	882	-5.75261e-05
						883	-5.58556e-05	883	-5.87856e-05	883	-5.75274e-05
						884	-5.58573e-05	884	-5.87878e-05	884	-5.75287e-05
						885	-5.58589e-05	885	-5.87901e-05	885	-5.75299e-05
						886	-5.58606e-05	886	-5.87923e-05	886	-5.75312e-05
						887	-5.58623e-05	887	-5.87945e-05	887	-5.75325e-05
						888	-5.5864e-05	888	-5.87968e-05	888	-5.75338e-05
						889	-5.58658e-05	889	-5.8799e-05	889	-5.75351e-05
						890	-5.58675e-05	890	-5.88013e-05	890	-5.75364e-05
						891	-5.58692e-05	891	-5.88036e-05	891	-5.75377e-05
						892	-5.58709e-05	892	-5.88058e-05	892	-5.7539e-05
						893	-5.58726e-05	893	-5.88081e-05	893	-5.75403e-05
						894	-5.58743e-05	894	-5.88104e-05	894	-5.75416e-05
						895	-5.58761e-05	895	-5.88126e-05	895	-5.75429e-05
						896	-5.58778e-05	896	-5.88149e-05	896	-5.75442e-05
						897	-5.58795e-05	897	-5.88172e-05	897	-5.75455e-05
						898	-5.58812e-05	898	-5.88195e-05	898	-5.75468e-05
						899	-5.5883e-05	899	-5.88218e-05	899	-5.75481e-05
						900	-5.58847e-05	900	-5.88241e-05	900	-5.75494e-05
						901	-5.58865e-05	901	-5.88264e-05	901	-5.75507e-05
						902	-5.58882e-05	902	-5.88287e-05	902	-5.75521e-05
						903	-5.589e-05	903	-5.8831e-05	903	-5.75534e-05
						904	-5.58917e-05	904	-5.88333e-05	904	-5.75547e-05
						905	-5.58935e-05	905	-5.88356e-05	905	-5.7556e-05
						906	-5.58952e-05	906	-5.8838e-05	906	-5.75574e-05
						907	-5.5897e-05	907	-5.88403e-05	907	-5.75587e-05
						908	-5.58988e-05	908	-5.88426e-05	908	-5.756e-05
						909	-5.59005e-05	909	-5.8845e-05	909	-5.75614e-05
						910	-5.59023e-05	910	-5.88473e-05	910	-5.75627e-05
						911	-5.59041e-05	911	-5.88497e-05	911	-5.7564e-05
						912	-5.59058e-05	912	-5.8852e-05	912	-5.75654e-05
						913	-5.59076e-05	913	-5.88544e-05	913	-5.75667e-05
						914	-5.59094e-05	914	-5.88567e-05	914	-5.75681e-05
						915	-5.59112e-05	915	-5.88591e-05	915	-5.75694e-05
						916	-5.5913e-05	916	-5.88614e-05	916	-5.75708e-05
						917	-5.59148e-05	917	-5.88638e-05	917	-5.75721e-05
						918	-5.59166e-05	918	-5.88662e-05	918	-5.75735e-05
						919	-5.59184e-05	919	-5.88686e-05	919	-5.75748e-05
						920	-5.59202e-05	920	-5.8871e-05	920	-5.75762e-05
						921	-5.5922e-05	921	-5.88733e-05	921	-5.75776e-05
						922	-5.59238e-05	922	-5.88757e-05	922	-5.75789e-05
						923	-5.59256e-05	923	-5.88781e-05	923	-5.75803e-05
						924	-5.59274e-05	924	-5.88805e-05	924	-5.75817e-05
						925	-5.59292e-05	925	-5.88829e-05	925	-5.7583e-05
						926	-5.59311e-05	926	-5.88854e-05	926	-5.75844e-05
						927	-5.59329e-05	927	-5.88878e-05	927	-5.75858e-05
						928	-5.59347e-05	928	-5.88902e-05	928	-5.75872e-05
						929	-5.59366e-05	929	-5.88926e-05	929	-5.75885e-05
						930	-5.59384e-05	930	-5.88951e-05	930	-5.75899e-05
						931	-5.59402e-05	931	-5.88975e-05	931	-5.75913e-05
						932	-5.59421e-05	932	-5.88999e-05	932	-5.75927e-05
						933	-5.59439e-05	933	-5.89024e-05	933	-5.75941e-05
						934	-5.59458e-05	934	-5.89048e-05	934	-5.75955e-05
						935	-5.59476e-05	935	-5.89073e-05	935	-5.75969e-05
						936	-5.59495e-05	936	-5.89097e-05	936	-5.75983e-05
						937	-5.59513e-05	937	-5.89122e-05	937	-5.75997e-05
						938	-5.59532e-05	938	-5.89147e-05	938	-5.76011e-05
						939	-5.59551e-05	939	-5.89171e-05	939	-5.76025e-05
						940	-5.59569e-05	940	-5.89196e-05	940	-5.76039e-05
						941	-5.59588e-05	941	-5.89221e-05	941	-5.76053e-05
						942	-5.59607e-05	942	-5.89246e-05	942	-5.76067e-05
						943	-5.59626e-05	943	-5.89271e-05	943	-5.76082e-05
						944	-5.59645e-05	944	-5.89296e-05	944	-5.76096e-05
						945	-5.59663e-05	945	-5.89321e-05	945	-5.7611e-05
						946	-5.59682e-05	946	-5.89346e-05	946	-5.76124e-05
						947	-5.59701e-05	947	-5.89371e-05	947	-5.76139e-05
						948	-5.5972e-05	948	-5.89396e-05	948	-5.76153e-05
						949	-5.59739e-05	949	-5.89421e-05	949	-5.76167e-05
						950	-5.59758e-05	950	-5.89446e-05	950	-5.76182e-05
						951	-5.59777e-05	951	-5.89472e-05	951	-5.76196e-05
						952	-5.59797e-05	952	-5.89497e-05	952	-5.7621e-05
						953	-5.59816e-05	953	-5.89523e-05	953	-5.76225e-05
						954	-5.59835e-05	954	-5.89548e-05	954	-5.76239e-05
						955	-5.59854e-05	955	-5.89573e-05	955	-5.76254e-05
						956	-5.59873e-05	956	-5.89599e-05	956	-5.76268e-05
						957	-5.59893e-05	957	-5.89625e-05	957	-5.76283e-05
						958	-5.59912e-05	958	-5.8965e-05	958	-5.76297e-05
						959	-5.59931e-05	959	-5.89676e-05	959	-5.76312e-05
						960	-5.59951e-05	960	-5.89702e-05	960	-5.76327e-05
						961	-5.5997e-05	961	-5.89727e-05	961	-5.76341e-05
						962	-5.5999e-05	962	-5.89753e-05	962	-5.76356e-05
						963	-5.60009e-05	963	-5.89779e-05	963	-5.76371e-05
						964	-5.60029e-05	964	-5.89805e-05	964	-5.76385e-05
						965	-5.60048e-05	965	-5.89831e-05	965	-5.764e-05
						966	-5.60068e-05	966	-5.89857e-05	966	-5.76415e-05
						967	-5.60088e-05	967	-5.89883e-05	967	-5.7643e-05
						968	-5.60107e-05	968	-5.89909e-05	968	-5.76444e-05
						969	-5.60127e-05	969	-5.89936e-05	969	-5.76459e-05
						970	-5.60147e-05	970	-5.89962e-05	970	-5.76474e-05
						971	-5.60167e-05	971	-5.89988e-05	971	-5.76489e-05
						972	-5.60187e-05	972	-5.90015e-05	972	-5.76504e-05
						973	-5.60206e-05	973	-5.90041e-05	973	-5.76519e-05
						974	-5.60226e-05	974	-5.90067e-05	974	-5.76534e-05
						975	-5.60246e-05	975	-5.90094e-05	975	-5.76549e-05
						976	-5.60266e-05	976	-5.90121e-05	976	-5.76564e-05
						977	-5.60286e-05	977	-5.90147e-05	977	-5.76579e-05
						978	-5.60306e-05	978	-5.90174e-05	978	-5.76594e-05
						979	-5.60327e-05	979	-5.90201e-05	979	-5.76609e-05
						980	-5.60347e-05	980	-5.90227e-05	980	-5.76625e-05
						981	-5.60367e-05	981	-5.90254e-05	981	-5.7664e-05
						982	-5.60387e-05	982	-5.90281e-05	982	-5.76655e-05
						983	-5.60407e-05	983	-5.90308e-05	983	-5.7667e-05
						984	-5.60428e-05	984	-5.90335e-05	984	-5.76686e-05
						985	-5.60448e-05	985	-5.90362e-05	985	-5.76701e-05
						986	-5.60468e-05	986	-5.90389e-05	986	-5.76716e-05
						987	-5.60489e-05	987	-5.90416e-05	987	-5.76732e-05
						988	-5.60509e-05	988	-5.90443e-05	988	-5.76747e-05
						989	-5.6053e-05	989	-5.90471e-05	989	-5.76762e-05
						990	-5.6055e-05	990	-5.90498e-05	990	-5.76778e-05
						991	-5.60571e-05	991	-5.90525e-05	991	-5.76793e-05
						992	-5.60592e-05	992	-5.90553e-05	992	-5.76809e-05
						993	-5.60612e-05	993	-5.9058e-05	993	-5.76824e-05
						994	-5.60633e-05	994	-5.90608e-05	994	-5.7684e-05
						995	-5.60654e-05	995	-5.90635e-05	995	-5.76855e-05
						996	-5.60674e-05	996	-5.90663e-05	996	-5.76871e-05
						997	-5.60695e-05	997	-5.90691e-05	997	-5.76887e-05
						998	-5.60716e-05	998	-5.90719e-05	998	-5.76902e-05
						999	-5.60737e-05	999	-5.90746e-05	999	-5.76918e-05
						1000	-5.60758e-05	1000	-5.90774e-05	1000	-5.76934e-05
						1001	-5.60779e-05	1001	-5.90802e-05	1001	-5.7695e-05
						1002	-5.608e-05	1002	-5.9083e-05	1002	-5.76965e-05
						1003	-5.60821e-05	1003	-5.90858e-05	1003	-5.76981e-05
						1004	-5.60842e-05	1004	-5.90886e-05	1004	-5.76997e-05
						1005	-5.60863e-05	1005	-5.90914e-05	1005	-5.77013e-05
						1006	-5.60884e-05	1006	-5.90943e-05	1006	-5.77029e-05
						1007	-5.60906e-05	1007	-5.90971e-05	1007	-5.77045e-05
						1008	-5.60927e-05	1008	-5.90999e-05	1008	-5.77061e-05
						1009	-5.60948e-05	1009	-5.91028e-05	1009	-5.77077e-05
						1010	-5.6097e-05	1010	-5.91056e-05	1010	-5.77093e-05
						1011	-5.60991e-05	1011	-5.91085e-05	1011	-5.77109e-05
						1012	-5.61012e-05	1012	-5.91113e-05	1012	-5.77125e-05
						1013	-5.61034e-05	1013	-5.91142e-05	1013	-5.77141e-05
						1014	-5.61055e-05	1014	-5.9117e-05	1014	-5.77157e-05
						1015	-5.61077e-05	1015	-5.91199e-05	1015	-5.77174e-05
						1016	-5.61099e-05	1016	-5.91228e-05	1016	-5.7719e-05
						1017	-5.6112e-05	1017	-5.91257e-05	1017	-5.77206e-05
						1018	-5.61142e-05	1018	-5.91286e-05	1018	-5.77222e-05
						1019	-5.61164e-05	1019	-5.91315e-05	1019	-5.77239e-05
						1020	-5.61185e-05	1020	-5.91344e-05	1020	-5.77255e-05
						1021	-5.61207e-05	1021	-5.91373e-05	1021	-5.77271e-05
						1022	-5.61229e-05	1022	-5.91402e-05	1022	-5.77288e-05
						1023	-5.61251e-05	1023	-5.91431e-05	1023	-5.77304e-05
						1024	-5.61273e-05	1024	-5.9146e-05	1024	-5.77321e-05
						1025	-5.61295e-05	1025	-5.9149e-05	1025	-5.77337e-05
						1026	-5.61317e-05	1026	-5.91519e-05	1026	-5.77354e-05
						1027	-5.61339e-05	1027	-5.91549e-05	1027	-5.7737e-05
						1028	-5.61361e-05	1028	-5.91578e-05	1028	-5.77387e-05
						1029	-5.61383e-05	1029	-5.91608e-05	1029	-5.77404e-05
						1030	-5.61405e-05	1030	-5.91637e-05	1030	-5.7742e-05
						1031	-5.61428e-05	1031	-5.91667e-05	1031	-5.77437e-05
						1032	-5.6145e-05	1032	-5.91697e-05	1032	-5.77454e-05
						1033	-5.61472e-05	1033	-5.91727e-05	1033	-5.7747e-05
						1034	-5.61495e-05	1034	-5.91756e-05	1034	-5.77487e-05
						1035	-5.61517e-05	1035	-5.91786e-05	1035	-5.77504e-05
						1036	-5.6154e-05	1036	-5.91816e-05	1036	-5.77521e-05
						1037	-5.61562e-05	1037	-5.91846e-05	1037	-5.77538e-05
						1038	-5.61585e-05	1038	-5.91877e-05	1038	-5.77555e-05
						1039	-5.61607e-05	1039	-5.91907e-05	1039	-5.77572e-05
						1040	-5.6163e-05	1040	-5.91937e-05	1040	-5.77589e-05
						1041	-5.61653e-05	1041	-5.91967e-05	1041	-5.77606e-05
						1042	-5.61675e-05	1042	-5.91998e-05	1042	-5.77623e-05
						1043	-5.61698e-05	1043	-5.92028e-05	1043	-5.7764e-05
						1044	-5.61721e-05	1044	-5.92059e-05	1044	-5.77657e-05
						1045	-5.61744e-05	1045	-5.92089e-05	1045	-5.77674e-05
						1046	-5.61767e-05	1046	-5.9212e-05	1046	-5.77691e-05
						1047	-5.6179e-05	1047	-5.92151e-05	1047	-5.77709e-05
						1048	-5.61813e-05	1048	-5.92182e-05	1048	-5.77726e-05
						1049	-5.61836e-05	1049	-5.92212e-05	1049	-5.77743e-05
						1050	-5.61859e-05	1050	-5.92243e-05	1050	-5.7776e-05
						1051	-5.61882e-05	1051	-5.92274e-05	1051	-5.77778e-05
						1052	-5.61905e-05	1052	-5.92305e-05	1052	-5.77795e-05
						1053	-5.61929e-05	1053	-5.92336e-05	1053	-5.77813e-05
						1054	-5.61952e-05	1054	-5.92368e-05	1054	-5.7783e-05
						1055	-5.61975e-05	1055	-5.92399e-05	1055	-5.77848e-05
						1056	-5.61999e-05	1056	-5.9243e-05	1056	-5.77865e-05
						1057	-5.62022e-05	1057	-5.92461e-05	1057	-5.77883e-05
						1058	-5.62046e-05	1058	-5.92493e-05	1058	-5.779e-05
						1059	-5.62069e-05	1059	-5.92524e-05	1059	-5.77918e-05
						1060	-5.62093e-05	1060	-5.92556e-05	1060	-5.77936e-05
						1061	-5.62117e-05	1061	-5.92588e-05	1061	-5.77953e-05
						1062	-5.6214e-05	1062	-5.92619e-05	1062	-5.77971e-05
						1063	-5.62164e-05	1063	-5.92651e-05	1063	-5.77989e-05
						1064	-5.62188e-05	1064	-5.92683e-05	1064	-5.78007e-05
						1065	-5.62212e-05	1065	-5.92715e-05	1065	-5.78024e-05
						1066	-5.62235e-05	1066	-5.92747e-05	1066	-5.78042e-05
						1067	-5.62259e-05	1067	-5.92779e-05	1067	-5.7806e-05
						1068	-5.62283e-05	1068	-5.92811e-05	1068	-5.78078e-05
						1069	-5.62307e-05	1069	-5.92843e-05	1069	-5.78096e-05
						1070	-5.62332e-05	1070	-5.92876e-05	1070	-5.78114e-05
						1071	-5.62356e-05	1071	-5.92908e-05	1071	-5.78132e-05
						1072	-5.6238e-05	1072	-5.9294e-05	1072	-5.7815e-05
						1073	-5.62404e-05	1073	-5.92973e-05	1073	-5.78169e-05
						1074	-5.62428e-05	1074	-5.93005e-05	1074	-5.78187e-05
						1075	-5.62453e-05	1075	-5.93038e-05	1075	-5.78205e-05
						1076	-5.62477e-05	1076	-5.93071e-05	1076	-5.78223e-05
						1077	-5.62501e-05	1077	-5.93103e-05	1077	-5.78241e-05
						1078	-5.62526e-05	1078	-5.93136e-05	1078	-5.7826e-05
						1079	-5.62551e-05	1079	-5.93169e-05	1079	-5.78278e-05
						1080	-5.62575e-05	1080	-5.93202e-05	1080	-5.78297e-05
						1081	-5.626e-05	1081	-5.93235e-05	1081	-5.78315e-05
						1082	-5.62624e-05	1082	-5.93268e-05	1082	-5.78333e-05
						1083	-5.62649e-05	1083	-5.93301e-05	1083	-5.78352e-05
						1084	-5.62674e-05	1084	-5.93335e-05	1084	-5.7837e-05
						1085	-5.62699e-05	1085	-5.93368e-05	1085	-5.78389e-05
						1086	-5.62724e-05	1086	-5.93401e-05	1086	-5.78408e-05
						1087	-5.62749e-05	1087	-5.93435e-05	1087	-5.78426e-05
						1088	-5.62774e-05	1088	-5.93469e-05	1088	-5.78445e-05
						1089	-5.62799e-05	1089	-5.93502e-05	1089	-5.78464e-05
						1090	-5.62824e-05	1090	-5.93536e-05	1090	-5.78483e-05
						1091	-5.62849e-05	1091	-5.9357e-05	1091	-5.78501e-05
						1092	-5.62874e-05	1092	-5.93603e-05	1092	-5.7852e-05
						1093	-5.62899e-05	1093	-5.93637e-05	1093	-5.78539e-05
						1094	-5.62925e-05	1094	-5.93671e-05	1094	-5.78558e-05
						1095	-5.6295e-05	1095	-5.93706e-05	1095	-5.78577e-05
						1096	-5.62976e-05	1096	-5.9374e-05	1096	-5.78596e-05
						1097	-5.63001e-05	1097	-5.93774e-05	1097	-5.78615e-05
						1098	-5.63027e-05	1098	-5.93808e-05	1098	-5.78634e-05
						1099	-5.63052e-05	1099	-5.93843e-05	1099	-5.78653e-05
						1100	-5.63078e-05	1100	-5.93877e-05	1100	-5.78672e-05
						1101	-5.63104e-05	1101	-5.93912e-05	1101	-5.78691e-05
						1102	-5.63129e-05	1102	-5.93946e-05	1102	-5.78711e-05
						1103	-5.63155e-05	1103	-5.93981e-05	1103	-5.7873e-05
						1104	-5.63181e-05	1104	-5.94016e-05	1104	-5.78749e-05
						1105	-5.63207e-05	1105	-5.94051e-05	1105	-5.78769e-05
						1106	-5.63233e-05	1106	-5.94086e-05	1106	-5.78788e-05
						1107	-5.63259e-05	1107	-5.94121e-05	1107	-5.78807e-05
						1108	-5.63285e-05	1108	-5.94156e-05	1108	-5.78827e-05
						1109	-5.63311e-05	1109	-5.94191e-05	1109	-5.78846e-05
						1110	-5.63337e-05	1110	-5.94226e-05	1110	-5.78866e-05
						1111	-5.63364e-05	1111	-5.94261e-05	1111	-5.78886e-05
						1112	-5.6339e-05	1112	-5.94297e-05	1112	-5.78905e-05
						1113	-5.63416e-05	1113	-5.94332e-05	1113	-5.78925e-05
						1114	-5.63443e-05	1114	-5.94368e-05	1114	-5.78945e-05
						1115	-5.63469e-05	1115	-5.94403e-05	1115	-5.78964e-05
						1116	-5.63496e-05	1116	-5.94439e-05	1116	-5.78984e-05
						1117	-5.63522e-05	1117	-5.94475e-05	1117	-5.79004e-05
						1118	-5.63549e-05	1118	-5.94511e-05	1118	-5.79024e-05
						1119	-5.63576e-05	1119	-5.94547e-05	1119	-5.79044e-05
						1120	-5.63602e-05	1120	-5.94583e-05	1120	-5.79064e-05
						1121	-5.63629e-05	1121	-5.94619e-05	1121	-5.79084e-05
						1122	-5.63656e-05	1122	-5.94655e-05	1122	-5.79104e-05
						1123	-5.63683e-05	1123	-5.94692e-05	1123	-5.79124e-05
						1124	-5.6371e-05	1124	-5.94728e-05	1124	-5.79144e-05
						1125	-5.63737e-05	1125	-5.94764e-05	1125	-5.79164e-05
						1126	-5.63764e-05	1126	-5.94801e-05	1126	-5.79184e-05
						1127	-5.63791e-05	1127	-5.94838e-05	1127	-5.79205e-05
						1128	-5.63819e-05	1128	-5.94874e-05	1128	-5.79225e-05
						1129	-5.63846e-05	1129	-5.94911e-05	1129	-5.79245e-05
						1130	-5.63873e-05	1130	-5.94948e-05	1130	-5.79266e-05
						1131	-5.63901e-05	1131	-5.94985e-05	1131	-5.79286e-05
						1132	-5.63928e-05	1132	-5.95022e-05	1132	-5.79307e-05
						1133	-5.63956e-05	1133	-5.95059e-05	1133	-5.79327e-05
						1134	-5.63983e-05	1134	-5.95097e-05	1134	-5.79348e-05
						1135	-5.64011e-05	1135	-5.95134e-05	1135	-5.79368e-05
						1136	-5.64039e-05	1136	-5.95171e-05	1136	-5.79389e-05
						1137	-5.64067e-05	1137	-5.95209e-05	1137	-5.7941e-05
						1138	-5.64094e-05	1138	-5.95246e-05	1138	-5.7943e-05
						1139	-5.64122e-05	1139	-5.95284e-05	1139	-5.79451e-05
						1140	-5.6415e-05	1140	-5.95322e-05	1140	-5.79472e-05
						1141	-5.64178e-05	1141	-5.9536e-05	1141	-5.79493e-05
						1142	-5.64206e-05	1142	-5.95398e-05	1142	-5.79514e-05
						1143	-5.64234e-05	1143	-5.95436e-05	1143	-5.79535e-05
						1144	-5.64263e-05	1144	-5.95474e-05	1144	-5.79556e-05
						1145	-5.64291e-05	1145	-5.95512e-05	1145	-5.79577e-05
						1146	-5.64319e-05	1146	-5.9555e-05	1146	-5.79598e-05
						1147	-5.64348e-05	1147	-5.95589e-05	1147	-5.79619e-05
						1148	-5.64376e-05	1148	-5.95627e-05	1148	-5.7964e-05
						1149	-5.64405e-05	1149	-5.95666e-05	1149	-5.79661e-05
						1150	-5.64433e-05	1150	-5.95704e-05	1150	-5.79682e-05
						1151	-5.64462e-05	1151	-5.95743e-05	1151	-5.79704e-05
						1152	-5.64491e-05	1152	-5.95782e-05	1152	-5.79725e-05
						1153	-5.64519e-05	1153	-5.95821e-05	1153	-5.79746e-05
						1154	-5.64548e-05	1154	-5.9586e-05	1154	-5.79768e-05
						1155	-5.64577e-05	1155	-5.95899e-05	1155	-5.79789e-05
						1156	-5.64606e-05	1156	-5.95938e-05	1156	-5.79811e-05
						1157	-5.64635e-05	1157	-5.95977e-05	1157	-5.79833e-05
						1158	-5.64664e-05	1158	-5.96017e-05	1158	-5.79854e-05
						1159	-5.64694e-05	1159	-5.96056e-05	1159	-5.79876e-05
						1160	-5.64723e-05	1160	-5.96096e-05	1160	-5.79898e-05
						1161	-5.64752e-05	1161	-5.96136e-05	1161	-5.79919e-05
						1162	-5.64781e-05	1162	-5.96175e-05	1162	-5.79941e-05
						1163	-5.64811e-05	1163	-5.96215e-05	1163	-5.79963e-05
						1164	-5.6484e-05	1164	-5.96255e-05	1164	-5.79985e-05
						1165	-5.6487e-05	1165	-5.96295e-05	1165	-5.80007e-05
						1166	-5.649e-05	1166	-5.96335e-05	1166	-5.80029e-05
						1167	-5.64929e-05	1167	-5.96376e-05	1167	-5.80051e-05
						1168	-5.64959e-05	1168	-5.96416e-05	1168	-5.80073e-05
						1169	-5.64989e-05	1169	-5.96456e-05	1169	-5.80095e-05
						1170	-5.65019e-05	1170	-5.96497e-05	1170	-5.80117e-05
						1171	-5.65049e-05	1171	-5.96538e-05	1171	-5.8014e-05
						1172	-5.65079e-05	1172	-5.96578e-05	1172	-5.80162e-05
						1173	-5.65109e-05	1173	-5.96619e-05	1173	-5.80184e-05
						1174	-5.65139e-05	1174	-5.9666e-05	1174	-5.80207e-05
						1175	-5.65169e-05	1175	-5.96701e-05	1175	-5.80229e-05
						1176	-5.652e-05	1176	-5.96742e-05	1176	-5.80252e-05
						1177	-5.6523e-05	1177	-5.96783e-05	1177	-5.80274e-05
						1178	-5.65261e-05	1178	-5.96825e-05	1178	-5.80297e-05
						1179	-5.65291e-05	1179	-5.96866e-05	1179	-5.80319e-05
						1180	-5.65322e-05	1180	-5.96908e-05	1180	-5.80342e-05
						1181	-5.65352e-05	1181	-5.96949e-05	1181	-5.80365e-05
						1182	-5.65383e-05	1182	-5.96991e-05	1182	-5.80388e-05
						1183	-5.65414e-05	1183	-5.97033e-05	1183	-5.8041e-05
						1184	-5.65445e-05	1184	-5.97075e-05	1184	-5.80433e-05
						1185	-5.65476e-05	1185	-5.97117e-05	1185	-5.80456e-05
						1186	-5.65507e-05	1186	-5.97159e-05	1186	-5.80479e-05
						1187	-5.65538e-05	1187	-5.97201e-05	1187	-5.80502e-05
						1188	-5.65569e-05	1188	-5.97244e-05	1188	-5.80525e-05
						1189	-5.656e-05	1189	-5.97286e-05	1189	-5.80548e-05
						1190	-5.65632e-05	1190	-5.97329e-05	1190	-5.80572e-05
						1191	-5.65663e-05	1191	-5.97371e-05	1191	-5.80595e-05
						1192	-5.65695e-05	1192	-5.97414e-05	1192	-5.80618e-05
						1193	-5.65726e-05	1193	-5.97457e-05	1193	-5.80642e-05
						1194	-5.65758e-05	1194	-5.975e-05	1194	-5.80665e-05
						1195	-5.65789e-05	1195	-5.97543e-05	1195	-5.80688e-05
						1196	-5.65821e-05	1196	-5.97586e-05	1196	-5.80712e-05
						1197	-5.65853e-05	1197	-5.9763e-05	1197	-5.80735e-05
						1198	-5.65885e-05	1198	-5.97673e-05	1198	-5.80759e-05
						1199	-5.65917e-05	1199	-5.97717e-05	1199	-5.80783e-05
						1200	-5.65949e-05	1200	-5.9776e-05	1200	-5.80806e-05
						1201	-5.65981e-05	1201	-5.97804e-05	1201	-5.8083e-05
						1202	-5.66013e-05	1202	-5.97848e-05	1202	-5.80854e-05
						1203	-5.66046e-05	1203	-5.97892e-05	1203	-5.80878e-05
						1204	-5.66078e-05	1204	-5.97936e-05	1204	-5.80902e-05
						1205	-5.6611e-05	1205	-5.9798e-05	1205	-5.80926e-05
						1206	-5.66143e-05	1206	-5.98024e-05	1206	-5.8095e-05
						1207	-5.66175e-05	1207	-5.98069e-05	1207	-5.80974e-05
						1208	-5.66208e-05	1208	-5.98113e-05	1208	-5.80998e-05
						1209	-5.66241e-05	1209	-5.98158e-05	1209	-5.81022e-05
						1210	-5.66274e-05	1210	-5.98203e-05	1210	-5.81046e-05
						1211	-5.66307e-05	1211	-5.98247e-05	1211	-5.81071e-05
						1212	-5.6634e-05	1212	-5.98292e-05	1212	-5.81095e-05
						1213	-5.66373e-05	1213	-5.98337e-05	1213	-5.81119e-05
						1214	-5.66406e-05	1214	-5.98383e-05	1214	-5.81144e-05
						1215	-5.66439e-05	1215	-5.98428e-05	1215	-5.81168e-05
						1216	-5.66472e-05	1216	-5.98473e-05	1216	-5.81193e-05
						1217	-5.66506e-05	1217	-5.98519e-05	1217	-5.81218e-05
						1218	-5.66539e-05	1218	-5.98565e-05	1218	-5.81242e-05
						1219	-5.66573e-05	1219	-5.9861e-05	1219	-5.81267e-05
						1220	-5.66606e-05	1220	-5.98656e-05	1220	-5.81292e-05
						1221	-5.6664e-05	1221	-5.98702e-05	1221	-5.81317e-05
						1222	-5.66674e-05	1222	-5.98748e-05	1222	-5.81342e-05
						1223	-5.66708e-05	1223	-5.98795e-05	1223	-5.81367e-05
						1224	-5.66741e-05	1224	-5.98841e-05	1224	-5.81392e-05
						1225	-5.66775e-05	1225	-5.98887e-05	1225	-5.81417e-05
						1226	-5.6681e-05	1226	-5.98934e-05	1226	-5.81442e-05
						1227	-5.66844e-05	1227	-5.98981e-05	1227	-5.81467e-05
						1228	-5.66878e-05	1228	-5.99028e-05	1228	-5.81492e-05
						1229	-5.66912e-05	1229	-5.99075e-05	1229	-5.81518e-05
						1230	-5.66947e-05	1230	-5.99122e-05	1230	-5.81543e-05
						1231	-5.66981e-05	1231	-5.99169e-05	1231	-5.81568e-05
						1232	-5.67016e-05	1232	-5.99216e-05	1232	-5.81594e-05
						1233	-5.67051e-05	1233	-5.99264e-05	1233	-5.81619e-05
						1234	-5.67085e-05	1234	-5.99311e-05	1234	-5.81645e-05
						1235	-5.6712e-05	1235	-5.99359e-05	1235	-5.81671e-05
						1236	-5.67155e-05	1236	-5.99407e-05	1236	-5.81696e-05
						1237	-5.6719e-05	1237	-5.99455e-05	1237	-5.81722e-05
						1238	-5.67225e-05	1238	-5.99503e-05	1238	-5.81748e-05
						1239	-5.6726e-05	1239	-5.99551e-05	1239	-5.81774e-05
						1240	-5.67296e-05	1240	-5.99599e-05	1240	-5.818e-05
						1241	-5.67331e-05	1241	-5.99648e-05	1241	-5.81826e-05
						1242	-5.67367e-05	1242	-5.99696e-05	1242	-5.81852e-05
						1243	-5.67402e-05	1243	-5.99745e-05	1243	-5.81878e-05
						1244	-5.67438e-05	1244	-5.99794e-05	1244	-5.81904e-05
						1245	-5.67473e-05	1245	-5.99843e-05	1245	-5.8193e-05
						1246	-5.67509e-05	1246	-5.99892e-05	1246	-5.81957e-05
						1247	-5.67545e-05	1247	-5.99941e-05	1247	-5.81983e-05
						1248	-5.67581e-05	1248	-5.9999e-05	1248	-5.8201e-05
						1249	-5.67617e-05	1249	-6.0004e-05	1249	-5.82036e-05
						1250	-5.67653e-05	1250	-6.00089e-05	1250	-5.82063e-05
						1251	-5.6769e-05	1251	-6.00139e-05	1251	-5.82089e-05
						1252	-5.67726e-05	1252	-6.00189e-05	1252	-5.82116e-05
						1253	-5.67762e-05	1253	-6.00239e-05	1253	-5.82143e-05
						1254	-5.67799e-05	1254	-6.00289e-05	1254	-5.82169e-05
						1255	-5.67835e-05	1255	-6.00339e-05	1255	-5.82196e-05
						1256	-5.67872e-05	1256	-6.0039e-05	1256	-5.82223e-05
						1257	-5.67909e-05	1257	-6.0044e-05	1257	-5.8225e-05
						1258	-5.67946e-05	1258	-6.00491e-05	1258	-5.82277e-05
						1259	-5.67983e-05	1259	-6.00542e-05	1259	-5.82304e-05
						1260	-5.6802e-05	1260	-6.00592e-05	1260	-5.82332e-05
						1261	-5.68057e-05	1261	-6.00643e-05	1261	-5.82359e-05
						1262	-5.68094e-05	1262	-6.00695e-05	1262	-5.82386e-05
						1263	-5.68131e-05	1263	-6.00746e-05	1263	-5.82414e-05
						1264	-5.68169e-05	1264	-6.00797e-05	1264	-5.82441e-05
						1265	-5.68206e-05	1265	-6.00849e-05	1265	-5.82468e-05
						1266	-5.68244e-05	1266	-6.00901e-05	1266	-5.82496e-05
						1267	-5.68282e-05	1267	-6.00953e-05	1267	-5.82524e-05
						1268	-5.6832e-05	1268	-6.01005e-05	1268	-5.82551e-05
						1269	-5.68357e-05	1269	-6.01057e-05	1269	-5.82579e-05
						1270	-5.68395e-05	1270	-6.01109e-05	1270	-5.82607e-05
						1271	-5.68434e-05	1271	-6.01162e-05	1271	-5.82635e-05
						1272	-5.68472e-05	1272	-6.01214e-05	1272	-5.82663e-05
						1273	-5.6851e-05	1273	-6.01267e-05	1273	-5.82691e-05
						1274	-5.68548e-05	1274	-6.0132e-05	1274	-5.82719e-05
						1275	-5.68587e-05	1275	-6.01373e-05	1275	-5.82747e-05
						1276	-5.68625e-05	1276	-6.01426e-05	1276	-5.82775e-05
						1277	-5.68664e-05	1277	-6.01479e-05	1277	-5.82803e-05
						1278	-5.68703e-05	1278	-6.01533e-05	1278	-5.82832e-05
						1279	-5.68742e-05	1279	-6.01586e-05	1279	-5.8286e-05
						1280	-5.68781e-05	1280	-6.0164e-05	1280	-5.82889e-05
						1281	-5.6882e-05	1281	-6.01694e-05	1281	-5.82917e-05
						1282	-5.68859e-05	1282	-6.01748e-05	1282	-5.82946e-05
						1283	-5.68898e-05	1283	-6.01802e-05	1283	-5.82975e-05
						1284	-5.68938e-05	1284	-6.01857e-05	1284	-5.83003e-05
						1285	-5.68977e-05	1285	-6.01911e-05	1285	-5.83032e-05
						1286	-5.69017e-05	1286	-6.01966e-05	1286	-5.83061e-05
						1287	-5.69056e-05	1287	-6.02021e-05	1287	-5.8309e-05
						1288	-5.69096e-05	1288	-6.02075e-05	1288	-5.83119e-05
						1289	-5.69136e-05	1289	-6.02131e-05	1289	-5.83148e-05
						1290	-5.69176e-05	1290	-6.02186e-05	1290	-5.83177e-05
						1291	-5.69216e-05	1291	-6.02241e-05	1291	-5.83207e-05
						1292	-5.69256e-05	1292	-6.02297e-05	1292	-5.83236e-05
						1293	-5.69297e-05	1293	-6.02352e-05	1293	-5.83265e-05
						1294	-5.69337e-05	1294	-6.02408e-05	1294	-5.83295e-05
						1295	-5.69377e-05	1295	-6.02464e-05	1295	-5.83324e-05
						1296	-5.69418e-05	1296	-6.02521e-05	1296	-5.83354e-05
						1297	-5.69459e-05	1297	-6.02577e-05	1297	-5.83383e-05
						1298	-5.695e-05	1298	-6.02633e-05	1298	-5.83413e-05
						1299	-5.6954e-05	1299	-6.0269e-05	1299	-5.83443e-05
						1300	-5.69582e-05	1300	-6.02747e-05	1300	-5.83473e-05
						1301	-5.69623e-05	1301	-6.02804e-05	1301	-5.83503e-05
						1302	-5.69664e-05	1302	-6.02861e-05	1302	-5.83533e-05
						1303	-5.69705e-05	1303	-6.02918e-05	1303	-5.83563e-05
						1304	-5.69747e-05	1304	-6.02976e-05	1304	-5.83593e-05
						1305	-5.69788e-05	1305	-6.03033e-05	1305	-5.83623e-05
						1306	-5.6983e-05	1306	-6.03091e-05	1306	-5.83653e-05
						1307	-5.69872e-05	1307	-6.03149e-05	1307	-5.83684e-05
						1308	-5.69914e-05	1308	-6.03207e-05	1308	-5.83714e-05
						1309	-5.69956e-05	1309	-6.03265e-05	1309	-5.83745e-05
						1310	-5.69998e-05	1310	-6.03324e-05	1310	-5.83775e-05
						1311	-5.7004e-05	1311	-6.03382e-05	1311	-5.83806e-05
						1312	-5.70082e-05	1312	-6.03441e-05	1312	-5.83837e-05
						1313	-5.70125e-05	1313	-6.035e-05	1313	-5.83868e-05
						1314	-5.70167e-05	1314	-6.03559e-05	1314	-5.83898e-05
						1315	-5.7021e-05	1315	-6.03618e-05	1315	-5.83929e-05
						1316	-5.70253e-05	1316	-6.03678e-05	1316	-5.8396e-05
						1317	-5.70296e-05	1317	-6.03737e-05	1317	-5.83992e-05
						1318	-5.70339e-05	1318	-6.03797e-05	1318	-5.84023e-05
						1319	-5.70382e-05	1319	-6.03857e-05	1319	-5.84054e-05
						1320	-5.70425e-05	1320	-6.03917e-05	1320	-5.84085e-05
						1321	-5.70468e-05	1321	-6.03977e-05	1321	-5.84117e-05
						1322	-5.70512e-05	1322	-6.04038e-05	1322	-5.84148e-05
						1323	-5.70555e-05	1323	-6.04098e-05	1323	-5.8418e-05
						1324	-5.70599e-05	1324	-6.04159e-05	1324	-5.84211e-05
						1325	-5.70643e-05	1325	-6.0422e-05	1325	-5.84243e-05
						1326	-5.70687e-05	1326	-6.04281e-05	1326	-5.84275e-05
						1327	-5.70731e-05	1327	-6.04342e-05	1327	-5.84307e-05
						1328	-5.70775e-05	1328	-6.04404e-05	1328	-5.84339e-05
						1329	-5.70819e-05	1329	-6.04466e-05	1329	-5.84371e-05
						1330	-5.70864e-05	1330	-6.04528e-05	1330	-5.84403e-05
						1331	-5.70908e-05	1331	-6.0459e-05	1331	-5.84435e-05
						1332	-5.70953e-05	1332	-6.04652e-05	1332	-5.84467e-05
						1333	-5.70997e-05	1333	-6.04714e-05	1333	-5.845e-05
						1334	-5.71042e-05	1334	-6.04777e-05	1334	-5.84532e-05
						1335	-5.71087e-05	1335	-6.04839e-05	1335	-5.84565e-05
						1336	-5.71132e-05	1336	-6.04902e-05	1336	-5.84597e-05
						1337	-5.71178e-05	1337	-6.04966e-05	1337	-5.8463e-05
						1338	-5.71223e-05	1338	-6.05029e-05	1338	-5.84662e-05
						1339	-5.71268e-05	1339	-6.05092e-05	1339	-5.84695e-05
						1340	-5.71314e-05	1340	-6.05156e-05	1340	-5.84728e-05
						1341	-5.7136e-05	1341	-6.0522e-05	1341	-5.84761e-05
						1342	-5.71406e-05	1342	-6.05284e-05	1342	-5.84794e-05
						1343	-5.71452e-05	1343	-6.05348e-05	1343	-5.84827e-05
						1344	-5.71498e-05	1344	-6.05413e-05	1344	-5.8486e-05
						1345	-5.71544e-05	1345	-6.05477e-05	1345	-5.84894e-05
						1346	-5.7159e-05	1346	-6.05542e-05	1346	-5.84927e-05
						1347	-5.71637e-05	1347	-6.05607e-05	1347	-5.84961e-05
						1348	-5.71683e-05	1348	-6.05672e-05	1348	-5.84994e-05
						1349	-5.7173e-05	1349	-6.05738e-05	1349	-5.85028e-05
						1350	-5.71777e-05	1350	-6.05803e-05	1350	-5.85061e-05
						1351	-5.71824e-05	1351	-6.05869e-05	1351	-5.85095e-05
						1352	-5.71871e-05	1352	-6.05935e-05	1352	-5.85129e-05
						1353	-5.71918e-05	1353	-6.06001e-05	1353	-5.85163e-05
						1354	-5.71966e-05	1354	-6.06067e-05	1354	-5.85197e-05
						1355	-5.72013e-05	1355	-6.06134e-05	1355	-5.85231e-05
						1356	-5.72061e-05	1356	-6.06201e-05	1356	-5.85265e-05
						1357	-5.72108e-05	1357	-6.06268e-05	1357	-5.853e-05
						1358	-5.72156e-05	1358	-6.06335e-05	1358	-5.85334e-05
						1359	-5.72204e-05	1359	-6.06402e-05	1359	-5.85368e-05
						1360	-5.72252e-05	1360	-6.0647e-05	1360	-5.85403e-05
						1361	-5.72301e-05	1361	-6.06538e-05	1361	-5.85438e-05
						1362	-5.72349e-05	1362	-6.06606e-05	1362	-5.85472e-05
						1363	-5.72398e-05	1363	-6.06674e-05	1363	-5.85507e-05
						1364	-5.72446e-05	1364	-6.06742e-05	1364	-5.85542e-05
						1365	-5.72495e-05	1365	-6.06811e-05	1365	-5.85577e-05
						1366	-5.72544e-05	1366	-6.06879e-05	1366	-5.85612e-05
						1367	-5.72593e-05	1367	-6.06948e-05	1367	-5.85647e-05
						1368	-5.72642e-05	1368	-6.07018e-05	1368	-5.85682e-05
						1369	-5.72692e-05	1369	-6.07087e-05	1369	-5.85717e-05
						1370	-5.72741e-05	1370	-6.07157e-05	1370	-5.85753e-05
						1371	-5.72791e-05	1371	-6.07227e-05	1371	-5.85788e-05
						1372	-5.72841e-05	1372	-6.07297e-05	1372	-5.85824e-05
						1373	-5.72891e-05	1373	-6.07367e-05	1373	-5.8586e-05
						1374	-5.72941e-05	1374	-6.07437e-05	1374	-5.85895e-05
						1375	-5.72991e-05	1375	-6.07508e-05	1375	-5.85931e-05
						1376	-5.73041e-05	1376	-6.07579e-05	1376	-5.85967e-05
						1377	-5.73092e-05	1377	-6.0765e-05	1377	-5.86003e-05
						1378	-5.73142e-05	1378	-6.07721e-05	1378	-5.86039e-05
						1379	-5.73193e-05	1379	-6.07793e-05	1379	-5.86075e-05
						1380	-5.73244e-05	1380	-6.07865e-05	1380	-5.86111e-05
						1381	-5.73295e-05	1381	-6.07937e-05	1381	-5.86148e-05
						1382	-5.73346e-05	1382	-6.08009e-05	1382	-5.86184e-05
						1383	-5.73397e-05	1383	-6.08081e-05	1383	-5.86221e-05
						1384	-5.73449e-05	1384	-6.08154e-05	1384	-5.86257e-05
						1385	-5.735e-05	1385	-6.08227e-05	1385	-5.86294e-05
						1386	-5.73552e-05	1386	-6.083e-05	1386	-5.86331e-05
						1387	-5.73604e-05	1387	-6.08373e-05	1387	-5.86368e-05
						1388	-5.73656e-05	1388	-6.08447e-05	1388	-5.86405e-05
						1389	-5.73708e-05	1389	-6.08521e-05	1389	-5.86442e-05
						1390	-5.7376e-05	1390	-6.08595e-05	1390	-5.86479e-05
						1391	-5.73813e-05	1391	-6.08669e-05	1391	-5.86516e-05
						1392	-5.73866e-05	1392	-6.08744e-05	1392	-5.86553e-05
						1393	-5.73918e-05	1393	-6.08818e-05	1393	-5.86591e-05
						1394	-5.73971e-05	1394	-6.08893e-05	1394	-5.86628e-05
						1395	-5.74024e-05	1395	-6.08968e-05	1395	-5.86666e-05
						1396	-5.74078e-05	1396	-6.09044e-05	1396	-5.86704e-05
						1397	-5.74131e-05	1397	-6.09119e-05	1397	-5.86741e-05
						1398	-5.74184e-05	1398	-6.09195e-05	1398	-5.86779e-05
						1399	-5.74238e-05	1399	-6.09271e-05	1399	-5.86817e-05
						1400	-5.74292e-05	1400	-6.09348e-05	1400	-5.86855e-05
						1401	-5.74346e-05	1401	-6.09424e-05	1401	-5.86893e-05
						1402	-5.744e-05	1402	-6.09501e-05	1402	-5.86932e-05
						1403	-5.74454e-05	1403	-6.09578e-05	1403	-5.8697e-05
						1404	-5.74509e-05	1404	-6.09656e-05	1404	-5.87009e-05
						1405	-5.74563e-05	1405	-6.09733e-05	1405	-5.87047e-05
						1406	-5.74618e-05	1406	-6.09811e-05	1406	-5.87086e-05
						1407	-5.74673e-05	1407	-6.09889e-05	1407	-5.87124e-05
						1408	-5.74728e-05	1408	-6.09967e-05	1408	-5.87163e-05
						1409	-5.74783e-05	1409	-6.10046e-05	1409	-5.87202e-05
						1410	-5.74839e-05	1410	-6.10125e-05	1410	-5.87241e-05
						1411	-5.74894e-05	1411	-6.10204e-05	1411	-5.8728e-05
						1412	-5.7495e-05	1412	-6.10283e-05	1412	-5.87319e-05
						1413	-5.75006e-05	1413	-6.10363e-05	1413	-5.87359e-05
						1414	-5.75062e-05	1414	-6.10442e-05	1414	-5.87398e-05
						1415	-5.75118e-05	1415	-6.10523e-05	1415	-5.87437e-05
						1416	-5.75174e-05	1416	-6.10603e-05	1416	-5.87477e-05
						1417	-5.75231e-05	1417	-6.10683e-05	1417	-5.87517e-05
						1418	-5.75287e-05	1418	-6.10764e-05	1418	-5.87556e-05
						1419	-5.75344e-05	1419	-6.10845e-05	1419	-5.87596e-05
						1420	-5.75401e-05	1420	-6.10927e-05	1420	-5.87636e-05
						1421	-5.75458e-05	1421	-6.11008e-05	1421	-5.87676e-05
						1422	-5.75516e-05	1422	-6.1109e-05	1422	-5.87716e-05
						1423	-5.75573e-05	1423	-6.11172e-05	1423	-5.87757e-05
						1424	-5.75631e-05	1424	-6.11255e-05	1424	-5.87797e-05
						1425	-5.75689e-05	1425	-6.11337e-05	1425	-5.87837e-05
						1426	-5.75746e-05	1426	-6.1142e-05	1426	-5.87878e-05
						1427	-5.75805e-05	1427	-6.11503e-05	1427	-5.87918e-05
						1428	-5.75863e-05	1428	-6.11587e-05	1428	-5.87959e-05
						1429	-5.75921e-05	1429	-6.11671e-05	1429	-5.88e-05
						1430	-5.7598e-05	1430	-6.11755e-05	1430	-5.88041e-05
						1431	-5.76039e-05	1431	-6.11839e-05	1431	-5.88082e-05
						1432	-5.76098e-05	1432	-6.11923e-05	1432	-5.88123e-05
						1433	-5.76157e-05	1433	-6.12008e-05	1433	-5.88164e-05
						1434	-5.76216e-05	1434	-6.12093e-05	1434	-5.88205e-05
						1435	-5.76276e-05	1435	-6.12179e-05	1435	-5.88247e-05
						1436	-5.76335e-05	1436	-6.12264e-05	1436	-5.88288e-05
						1437	-5.76395e-05	1437	-6.1235e-05	1437	-5.8833e-05
						1438	-5.76455e-05	1438	-6.12436e-05	1438	-5.88371e-05
						1439	-5.76516e-05	1439	-6.12523e-05	1439	-5.88413e-05
						1440	-5.76576e-05	1440	-6.1261e-05	1440	-5.88455e-05
						1441	-5.76636e-05	1441	-6.12697e-05	1441	-5.88497e-05
						1442	-5.76697e-05	1442	-6.12784e-05	1442	-5.88539e-05
						1443	-5.76758e-05	1443	-6.12872e-05	1443	-5.88581e-05
						1444	-5.76819e-05	1444	-6.1296e-05	1444	-5.88624e-05
						1445	-5.7688e-05	1445	-6.13048e-05	1445	-5.88666e-05
						1446	-5.76942e-05	1446	-6.13136e-05	1446	-5.88708e-05
						1447	-5.77003e-05	1447	-6.13225e-05	1447	-5.88751e-05
						1448	-5.77065e-05	1448	-6.13314e-05	1448	-5.88794e-05
						1449	-5.77127e-05	1449	-6.13403e-05	1449	-5.88836e-05
						1450	-5.77189e-05	1450	-6.13493e-05	1450	-5.88879e-05
						1451	-5.77252e-05	1451	-6.13583e-05	1451	-5.88922e-05
						1452	-5.77314e-05	1452	-6.13673e-05	1452	-5.88965e-05
						1453	-5.77377e-05	1453	-6.13764e-05	1453	-5.89008e-05
						1454	-5.7744e-05	1454	-6.13855e-05	1454	-5.89051e-05
						1455	-5.77503e-05	1455	-6.13946e-05	1455	-5.89095e-05
						1456	-5.77566e-05	1456	-6.14037e-05	1456	-5.89138e-05
						1457	-5.77629e-05	1457	-6.14129e-05	1457	-5.89182e-05
						1458	-5.77693e-05	1458	-6.14221e-05	1458	-5.89225e-05
						1459	-5.77757e-05	1459	-6.14313e-05	1459	-5.89269e-05
						1460	-5.77821e-05	1460	-6.14406e-05	1460	-5.89313e-05
						1461	-5.77885e-05	1461	-6.14499e-05	1461	-5.89357e-05
						1462	-5.77949e-05	1462	-6.14592e-05	1462	-5.89401e-05
						1463	-5.78014e-05	1463	-6.14686e-05	1463	-5.89445e-05
						1464	-5.78078e-05	1464	-6.14779e-05	1464	-5.89489e-05
						1465	-5.78143e-05	1465	-6.14874e-05	1465	-5.89533e-05
						1466	-5.78208e-05	1466	-6.14968e-05	1466	-5.89578e-05
						1467	-5.78274e-05	1467	-6.15063e-05	1467	-5.89622e-05
						1468	-5.78339e-05	1468	-6.15158e-05	1468	-5.89667e-05
						1469	-5.78405e-05	1469	-6.15254e-05	1469	-5.89712e-05
						1470	-5.78471e-05	1470	-6.15349e-05	1470	-5.89756e-05
						1471	-5.78537e-05	1471	-6.15445e-05	1471	-5.89801e-05
						1472	-5.78603e-05	1472	-6.15542e-05	1472	-5.89846e-05
						1473	-5.78669e-05	1473	-6.15638e-05	1473	-5.89891e-05
						1474	-5.78736e-05	1474	-6.15736e-05	1474	-5.89937e-05
						1475	-5.78803e-05	1475	-6.15833e-05	1475	-5.89982e-05
						1476	-5.7887e-05	1476	-6.15931e-05	1476	-5.90027e-05
						1477	-5.78937e-05	1477	-6.16029e-05	1477	-5.90073e-05
						1478	-5.79004e-05	1478	-6.16127e-05	1478	-5.90118e-05
						1479	-5.79072e-05	1479	-6.16226e-05	1479	-5.90164e-05
						1480	-5.7914e-05	1480	-6.16325e-05	1480	-5.9021e-05
						1481	-5.79208e-05	1481	-6.16424e-05	1481	-5.90255e-05
						1482	-5.79276e-05	1482	-6.16524e-05	1482	-5.90301e-05
						1483	-5.79344e-05	1483	-6.16624e-05	1483	-5.90347e-05
						1484	-5.79413e-05	1484	-6.16724e-05	1484	-5.90393e-05
						1485	-5.79482e-05	1485	-6.16825e-05	1485	-5.9044e-05
						1486	-5.79551e-05	1486	-6.16926e-05	1486	-5.90486e-05
						1487	-5.7962e-05	1487	-6.17027e-05	1487	-5.90532e-05
						1488	-5.79689e-05	1488	-6.17129e-05	1488	-5.90579e-05
						1489	-5.79759e-05	1489	-6.17231e-05	1489	-5.90625e-05
						1490	-5.79829e-05	1490	-6.17333e-05	1490	-5.90672e-05
						1491	-5.79899e-05	1491	-6.17436e-05	1491	-5.90719e-05
						1492	-5.79969e-05	1492	-6.17539e-05	1492	-5.90766e-05
						1493	-5.80039e-05	1493	-6.17642e-05	1493	-5.90813e-05
						1494	-5.8011e-05	1494	-6.17746e-05	1494	-5.9086e-05
						1495	-5.80181e-05	1495	-6.1785e-05	1495	-5.90907e-05
						1496	-5.80252e-05	1496	-6.17955e-05	1496	-5.90954e-05
						1497	-5.80323e-05	1497	-6.1806e-05	1497	-5.91001e-05
						1498	-5.80395e-05	1498	-6.18165e-05	1498	-5.91049e-05
						1499	-5.80466e-05	1499	-6.1827e-05	1499	-5.91096e-05
						1500	-5.80538e-05	1500	-6.18376e-05	1500	-5.91144e-05
						1501	-5.8061e-05	1501	-6.18482e-05	1501	-5.91191e-05
						1502	-5.80682e-05	1502	-6.18589e-05	1502	-5.91239e-05
						1503	-5.80755e-05	1503	-6.18696e-05	1503	-5.91287e-05
						1504	-5.80827e-05	1504	-6.18803e-05	1504	-5.91335e-05
						1505	-5.809e-05	1505	-6.18911e-05	1505	-5.91383e-05
						1506	-5.80973e-05	1506	-6.19019e-05	1506	-5.91431e-05
						1507	-5.81047e-05	1507	-6.19127e-05	1507	-5.91479e-05
						1508	-5.8112e-05	1508	-6.19236e-05	1508	-5.91527e-05
						1509	-5.81194e-05	1509	-6.19345e-05	1509	-5.91576e-05
						1510	-5.81268e-05	1510	-6.19455e-05	1510	-5.91624e-05
						1511	-5.81342e-05	1511	-6.19565e-05	1511	-5.91672e-05
						1512	-5.81416e-05	1512	-6.19675e-05	1512	-5.91721e-05
						1513	-5.81491e-05	1513	-6.19786e-05	1513	-5.9177e-05
						1514	-5.81566e-05	1514	-6.19897e-05	1514	-5.91818e-05
						1515	-5.81641e-05	1515	-6.20008e-05	1515	-5.91867e-05
						1516	-5.81716e-05	1516	-6.2012e-05	1516	-5.91916e-05
						1517	-5.81791e-05	1517	-6.20232e-05	1517	-5.91965e-05
						1518	-5.81867e-05	1518	-6.20344e-05	1518	-5.92014e-05
						1519	-5.81943e-05	1519	-6.20457e-05	1519	-5.92063e-05
						1520	-5.82019e-05	1520	-6.2057e-05	1520	-5.92112e-05
						1521	-5.82095e-05	1521	-6.20684e-05	1521	-5.92161e-05
						1522	-5.82171e-05	1522	-6.20798e-05	1522	-5.92211e-05
						1523	-5.82248e-05	1523	-6.20913e-05	1523	-5.9226e-05
						1524	-5.82325e-05	1524	-6.21027e-05	1524	-5.92309e-05
						1525	-5.82402e-05	1525	-6.21142e-05	1525	-5.92359e-05
						1526	-5.82479e-05	1526	-6.21258e-05	1526	-5.92409e-05
						1527	-5.82557e-05	1527	-6.21374e-05	1527	-5.92458e-05
						1528	-5.82635e-05	1528	-6.2149e-05	1528	-5.92508e-05
						1529	-5.82713e-05	1529	-6.21607e-05	1529	-5.92558e-05
						1530	-5.82791e-05	1530	-6.21724e-05	1530	-5.92607e-05
						1531	-5.82869e-05	1531	-6.21842e-05	1531	-5.92657e-05
						1532	-5.82948e-05	1532	-6.21959e-05	1532	-5.92707e-05
						1533	-5.83027e-05	1533	-6.22078e-05	1533	-5.92757e-05
						1534	-5.83106e-05	1534	-6.22196e-05	1534	-5.92807e-05
						1535	-5.83185e-05	1535	-6.22315e-05	1535	-5.92857e-05
						1536	-5.83264e-05	1536	-6.22435e-05	1536	-5.92908e-05
						1537	-5.83344e-05	1537	-6.22555e-05	1537	-5.92958e-05
						1538	-5.83424e-05	1538	-6.22675e-05	1538	-5.93008e-05
						1539	-5.83504e-05	1539	-6.22796e-05	1539	-5.93058e-05
						1540	-5.83584e-05	1540	-6.22917e-05	1540	-5.93109e-05
						1541	-5.83665e-05	1541	-6.23038e-05	1541	-5.93159e-05
						1542	-5.83745e-05	1542	-6.2316e-05	1542	-5.93209e-05
						1543	-5.83826e-05	1543	-6.23282e-05	1543	-5.9326e-05
						1544	-5.83908e-05	1544	-6.23405e-05	1544	-5.9331e-05
						1545	-5.83989e-05	1545	-6.23528e-05	1545	-5.93361e-05
						1546	-5.84071e-05	1546	-6.23652e-05	1546	-5.93412e-05
						1547	-5.84152e-05	1547	-6.23775e-05	1547	-5.93462e-05
						1548	-5.84234e-05	1548	-6.239e-05	1548	-5.93513e-05
						1549	-5.84317e-05	1549	-6.24024e-05	1549	-5.93564e-05
						1550	-5.84399e-05	1550	-6.24149e-05	1550	-5.93614e-05
						1551	-5.84482e-05	1551	-6.24275e-05	1551	-5.93665e-05
						1552	-5.84565e-05	1552	-6.24401e-05	1552	-5.93716e-05
						1553	-5.84648e-05	1553	-6.24527e-05	1553	-5.93767e-05
						1554	-5.84731e-05	1554	-6.24654e-05	1554	-5.93817e-05
						1555	-5.84815e-05	1555	-6.24781e-05	1555	-5.93868e-05
						1556	-5.84898e-05	1556	-6.24908e-05	1556	-5.93919e-05
						1557	-5.84982e-05	1557	-6.25036e-05	1557	-5.9397e-05
						1558	-5.85066e-05	1558	-6.25165e-05	1558	-5.94021e-05
						1559	-5.85151e-05	1559	-6.25294e-05	1559	-5.94072e-05
						1560	-5.85235e-05	1560	-6.25423e-05	1560	-5.94122e-05
						1561	-5.8532e-05	1561	-6.25552e-05	1561	-5.94173e-05
						1562	-5.85405e-05	1562	-6.25682e-05	1562	-5.94224e-05
						1563	-5.8549e-05	1563	-6.25813e-05	1563	-5.94275e-05
						1564	-5.85575e-05	1564	-6.25943e-05	1564	-5.94326e-05
						1565	-5.85661e-05	1565	-6.26075e-05	1565	-5.94377e-05
						1566	-5.85747e-05	1566	-6.26206e-05	1566	-5.94427e-05
						1567	-5.85833e-05	1567	-6.26338e-05	1567	-5.94478e-05
						1568	-5.85919e-05	1568	-6.26471e-05	1568	-5.94529e-05
						1569	-5.86005e-05	1569	-6.26604e-05	1569	-5.9458e-05
						1570	-5.86092e-05	1570	-6.26737e-05	1570	-5.94631e-05
						1571	-5.86179e-05	1571	-6.26871e-05	1571	-5.94681e-05
						1572	-5.86266e-05	1572	-6.27005e-05	1572	-5.94732e-05
						1573	-5.86353e-05	1573	-6.27139e-05	1573	-5.94783e-05
						1574	-5.8644e-05	1574	-6.27274e-05	1574	-5.94833e-05
						1575	-5.86528e-05	1575	-6.27409e-05	1575	-5.94884e-05
						1576	-5.86615e-05	1576	-6.27545e-05	1576	-5.94934e-05
						1577	-5.86703e-05	1577	-6.27681e-05	1577	-5.94985e-05
						1578	-5.86791e-05	1578	-6.27818e-05	1578	-5.95035e-05
						1579	-5.8688e-05	1579	-6.27955e-05	1579	-5.95085e-05
						1580	-5.86968e-05	1580	-6.28092e-05	1580	-5.95135e-05
						1581	-5.87057e-05	1581	-6.2823e-05	1581	-5.95186e-05
						1582	-5.87146e-05	1582	-6.28368e-05	1582	-5.95236e-05
						1583	-5.87235e-05	1583	-6.28506e-05	1583	-5.95286e-05
						1584	-5.87324e-05	1584	-6.28645e-05	1584	-5.95336e-05
						1585	-5.87413e-05	1585	-6.28785e-05	1585	-5.95386e-05
						1586	-5.87503e-05	1586	-6.28924e-05	1586	-5.95435e-05
						1587	-5.87592e-05	1587	-6.29065e-05	1587	-5.95485e-05
						1588	-5.87682e-05	1588	-6.29205e-05	1588	-5.95534e-05
						1589	-5.87772e-05	1589	-6.29346e-05	1589	-5.95584e-05
						1590	-5.87863e-05	1590	-6.29487e-05	1590	-5.95633e-05
						1591	-5.87953e-05	1591	-6.29629e-05	1591	-5.95682e-05
						1592	-5.88043e-05	1592	-6.29771e-05	1592	-5.95732e-05
						1593	-5.88134e-05	1593	-6.29914e-05	1593	-5.9578e-05
						1594	-5.88225e-05	1594	-6.30056e-05	1594	-5.95829e-05
						1595	-5.88316e-05	1595	-6.302e-05	1595	-5.95878e-05
						1596	-5.88407e-05	1596	-6.30343e-05	1596	-5.95926e-05
						1597	-5.88498e-05	1597	-6.30487e-05	1597	-5.95975e-05
						1598	-5.8859e-05	1598	-6.30632e-05	1598	-5.96023e-05
						1599	-5.88681e-05	1599	-6.30776e-05	1599	-5.96071e-05
						1600	-5.88773e-05	1600	-6.30921e-05	1600	-5.96119e-05
						1601	-5.88865e-05	1601	-6.31067e-05	1601	-5.96166e-05
						1602	-5.88957e-05	1602	-6.31213e-05	1602	-5.96214e-05
						1603	-5.89049e-05	1603	-6.31359e-05	1603	-5.96261e-05
						1604	-5.89141e-05	1604	-6.31505e-05	1604	-5.96308e-05
						1605	-5.89234e-05	1605	-6.31652e-05	1605	-5.96355e-05
						1606	-5.89326e-05	1606	-6.31799e-05	1606	-5.96402e-05
						1607	-5.89419e-05	1607	-6.31947e-05	1607	-5.96448e-05
						1608	-5.89511e-05	1608	-6.32095e-05	1608	-5.96494e-05
						1609	-5.89604e-05	1609	-6.32243e-05	1609	-5.9654e-05
						1610	-5.89697e-05	1610	-6.32391e-05	1610	-5.96586e-05
						1611	-5.8979e-05	1611	-6.3254e-05	1611	-5.96631e-05
						1612	-5.89883e-05	1612	-6.32689e-05	1612	-5.96676e-05
						1613	-5.89976e-05	1613	-6.32839e-05	1613	-5.96721e-05
						1614	-5.90069e-05	1614	-6.32989e-05	1614	-5.96765e-05
						1615	-5.90163e-05	1615	-6.33139e-05	1615	-5.96809e-05
						1616	-5.90256e-05	1616	-6.33289e-05	1616	-5.96853e-05
						1617	-5.90349e-05	1617	-6.3344e-05	1617	-5.96897e-05
						1618	-5.90443e-05	1618	-6.33591e-05	1618	-5.9694e-05
						1619	-5.90536e-05	1619	-6.33742e-05	1619	-5.96983e-05
						1620	-5.9063e-05	1620	-6.33893e-05	1620	-5.97025e-05
						1621	-5.90724e-05	1621	-6.34045e-05	1621	-5.97068e-05
						1622	-5.90817e-05	1622	-6.34197e-05	1622	-5.97109e-05
						1623	-5.90911e-05	1623	-6.3435e-05	1623	-5.97151e-05
						1624	-5.91005e-05	1624	-6.34502e-05	1624	-5.97192e-05
						1625	-5.91098e-05	1625	-6.34655e-05	1625	-5.97232e-05
						1626	-5.91192e-05	1626	-6.34808e-05	1626	-5.97272e-05
						1627	-5.91286e-05	1627	-6.34961e-05	1627	-5.97312e-05
						1628	-5.9138e-05	1628	-6.35114e-05	1628	-5.97351e-05
						1629	-5.91473e-05	1629	-6.35268e-05	1629	-5.9739e-05
						1630	-5.91567e-05	1630	-6.35422e-05	1630	-5.97428e-05
						1631	-5.91661e-05	1631	-6.35576e-05	1631	-5.97466e-05
						1632	-5.91754e-05	1632	-6.3573e-05	1632	-5.97503e-05
						1633	-5.91848e-05	1633	-6.35884e-05	1633	-5.9754e-05
						1634	-5.91941e-05	1634	-6.36038e-05	1634	-5.97576e-05
						1635	-5.92035e-05	1635	-6.36193e-05	1635	-5.97611e-05
						1636	-5.92128e-05	1636	-6.36348e-05	1636	-5.97646e-05
						1637	-5.92222e-05	1637	-6.36502e-05	1637	-5.97681e-05
						1638	-5.92315e-05	1638	-6.36657e-05	1638	-5.97714e-05
						1639	-5.92408e-05	1639	-6.36812e-05	1639	-5.97747e-05
						1640	-5.92501e-05	1640	-6.36967e-05	1640	-5.9778e-05
						1641	-5.92594e-05	1641	-6.37122e-05	1641	-5.97812e-05
						1642	-5.92686e-05	1642	-6.37277e-05	1642	-5.97843e-05
						1643	-5.92779e-05	1643	-6.37432e-05	1643	-5.97873e-05
						1644	-5.92871e-05	1644	-6.37588e-05	1644	-5.97903e-05
						1645	-5.92964e-05	1645	-6.37743e-05	1645	-5.97932e-05
						1646	-5.93056e-05	1646	-6.37898e-05	1646	-5.9796e-05
						1647	-5.93148e-05	1647	-6.38053e-05	1647	-5.97987e-05
						1648	-5.93239e-05	1648	-6.38208e-05	1648	-5.98014e-05
						1649	-5.93331e-05	1649	-6.38363e-05	1649	-5.9804e-05
						1650	-5.93422e-05	1650	-6.38518e-05	1650	-5.98064e-05
						1651	-5.93513e-05	1651	-6.38673e-05	1651	-5.98088e-05
						1652	-5.93604e-05	1652	-6.38827e-05	1652	-5.98111e-05
						1653	-5.93694e-05	1653	-6.38982e-05	1653	-5.98133e-05
						1654	-5.93784e-05	1654	-6.39136e-05	1654	-5.98155e-05
						1655	-5.93874e-05	1655	-6.3929e-05	1655	-5.98175e-05
						1656	-5.93963e-05	1656	-6.39444e-05	1656	-5.98194e-05
						1657	-5.94052e-05	1657	-6.39597e-05	1657	-5.98212e-05
						1658	-5.94141e-05	1658	-6.39751e-05	1658	-5.98229e-05
						1659	-5.9423e-05	1659	-6.39904e-05	1659	-5.98245e-05
						1660	-5.94318e-05	1660	-6.40057e-05	1660	-5.9826e-05
						1661	-5.94405e-05	1661	-6.40209e-05	1661	-5.98273e-05
						1662	-5.94492e-05	1662	-6.40361e-05	1662	-5.98286e-05
						1663	-5.94579e-05	1663	-6.40513e-05	1663	-5.98297e-05
						1664	-5.94665e-05	1664	-6.40664e-05	1664	-5.98307e-05
						1665	-5.94751e-05	1665	-6.40814e-05	1665	-5.98315e-05
						1666	-5.94836e-05	1666	-6.40965e-05	1666	-5.98322e-05
						1667	-5.94921e-05	1667	-6.41114e-05	1667	-5.98328e-05
						1668	-5.95005e-05	1668	-6.41263e-05	1668	-5.98333e-05
						1669	-5.95088e-05	1669	-6.41412e-05	1669	-5.98336e-05
						1670	-5.95171e-05	1670	-6.4156e-05	1670	-5.98337e-05
						1671	-5.95253e-05	1671	-6.41707e-05	1671	-5.98337e-05
						1672	-5.95335e-05	1672	-6.41854e-05	1672	-5.98336e-05
						1673	-5.95416e-05	1673	-6.41999e-05	1673	-5.98333e-05
						1674	-5.95496e-05	1674	-6.42144e-05	1674	-5.98328e-05
						1675	-5.95575e-05	1675	-6.42288e-05	1675	-5.98321e-05
						1676	-5.95654e-05	1676	-6.42432e-05	1676	-5.98313e-05
						1677	-5.95732e-05	1677	-6.42574e-05	1677	-5.98303e-05
						1678	-5.95809e-05	1678	-6.42715e-05	1678	-5.98291e-05
						1679	-5.95885e-05	1679	-6.42856e-05	1679	-5.98277e-05
						1680	-5.9596e-05	1680	-6.42995e-05	1680	-5.98261e-05
						1681	-5.96035e-05	1681	-6.43133e-05	1681	-5.98243e-05
						1682	-5.96108e-05	1682	-6.4327e-05	1682	-5.98223e-05
						1683	-5.9618e-05	1683	-6.43406e-05	1683	-5.98201e-05
						1684	-5.96252e-05	1684	-6.4354e-05	1684	-5.98177e-05
						1685	-5.96322e-05	1685	-6.43673e-05	1685	-5.98151e-05
						1686	-5.96391e-05	1686	-6.43805e-05	1686	-5.98122e-05
						1687	-5.96459e-05	1687	-6.43935e-05	1687	-5.98091e-05
						1688	-5.96526e-05	1688	-6.44064e-05	1688	-5.98058e-05
						1689	-5.96592e-05	1689	-6.44191e-05	1689	-5.98022e-05
						1690	-5.96656e-05	1690	-6.44317e-05	1690	-5.97983e-05
						1691	-5.96719e-05	1691	-6.4444e-05	1691	-5.97942e-05
						1692	-5.9678e-05	1692	-6.44562e-05	1692	-5.97898e-05
						1693	-5.96841e-05	1693	-6.44682e-05	1693	-5.97851e-05
						1694	-5.96899e-05	1694	-6.448e-05	1694	-5.97802e-05
						1695	-5.96957e-05	1695	-6.44916e-05	1695	-5.97749e-05
						1696	-5.97012e-05	1696	-6.4503e-05	1696	-5.97694e-05
						1697	-5.97066e-05	1697	-6.45142e-05	1697	-5.97635e-05
						1698	-5.97119e-05	1698	-6.45251e-05	1698	-5.97574e-05
						1699	-5.97169e-05	1699	-6.45358e-05	1699	-5.97509e-05
						1700	-5.97218e-05	1700	-6.45462e-05	1700	-5.9744e-05
						1701	-5.97265e-05	1701	-6.45564e-05	1701	-5.97368e-05
						1702	-5.9731e-05	1702	-6.45663e-05	1702	-5.97293e-05
						1703	-5.97353e-05	1703	-6.45759e-05	1703	-5.97214e-05
						1704	-5.97394e-05	1704	-6.45853e-05	1704	-5.97131e-05
						1705	-5.97433e-05	1705	-6.45943e-05	1705	-5.97044e-05
						1706	-5.9747e-05	1706	-6.4603e-05	1706	-5.96953e-05
						1707	-5.97505e-05	1707	-6.46114e-05	1707	-5.96858e-05
						1708	-5.97537e-05	1708	-6.46195e-05	1708	-5.96759e-05
						1709	-5.97567e-05	1709	-6.46272e-05	1709	-5.96656e-05
						1710	-5.97594e-05	1710	-6.46345e-05	1710	-5.96548e-05
						1711	-5.97619e-05	1711	-6.46414e-05	1711	-5.96436e-05
						1712	-5.97641e-05	1712	-6.4648e-05	1712	-5.96318e-05
						1713	-5.97661e-05	1713	-6.46541e-05	1713	-5.96196e-05
						1714	-5.97677e-05	1714	-6.46598e-05	1714	-5.96069e-05
						1715	-5.97691e-05	1715	-6.46651e-05	1715	-5.95937e-05
						1716	-5.97702e-05	1716	-6.46699e-05	1716	-5.958e-05
						1717	-5.97709e-05	1717	-6.46742e-05	1717	-5.95657e-05
						1718	-5.97714e-05	1718	-6.46781e-05	1718	-5.95508e-05
						1719	-5.97715e-05	1719	-6.46814e-05	1719	-5.95354e-05
						1720	-5.97713e-05	1720	-6.46842e-05	1720	-5.95193e-05
						1721	-5.97707e-05	1721	-6.46864e-05	1721	-5.95027e-05
						1722	-5.97698e-05	1722	-6.46881e-05	1722	-5.94854e-05
						1723	-5.97684e-05	1723	-6.46892e-05	1723	-5.94675e-05
						1724	-5.97667e-05	1724	-6.46896e-05	1724	-5.94489e-05
						1725	-5.97646e-05	1725	-6.46894e-05	1725	-5.94297e-05
						1726	-5.97621e-05	1726	-6.46886e-05	1726	-5.94097e-05
						1727	-5.97592e-05	1727	-6.4687e-05	1727	-5.9389e-05
						1728	-5.97558e-05	1728	-6.46848e-05	1728	-5.93675e-05
						1729	-5.97519e-05	1729	-6.46818e-05	1729	-5.93453e-05
						1730	-5.97476e-05	1730	-6.4678e-05	1730	-5.93222e-05
						1731	-5.97428e-05	1731	-6.46735e-05	1731	-5.92984e-05
						1732	-5.97375e-05	1732	-6.46681e-05	1732	-5.92736e-05
						1733	-5.97317e-05	1733	-6.46618e-05	1733	-5.92481e-05
						1734	-5.97254e-05	1734	-6.46547e-05	1734	-5.92216e-05
						1735	-5.97185e-05	1735	-6.46466e-05	1735	-5.91942e-05
						1736	-5.9711e-05	1736	-6.46376e-05	1736	-5.91658e-05
						1737	-5.97029e-05	1737	-6.46276e-05	1737	-5.91364e-05
						1738	-5.96943e-05	1738	-6.46166e-05	1738	-5.9106e-05
						1739	-5.9685e-05	1739	-6.46045e-05	1739	-5.90746e-05
						1740	-5.9675e-05	1740	-6.45913e-05	1740	-5.90421e-05
						1741	-5.96644e-05	1741	-6.45769e-05	1741	-5.90085e-05
						1742	-5.96531e-05	1742	-6.45613e-05	1742	-5.89737e-05
						1743	-5.96411e-05	1743	-6.45445e-05	1743	-5.89377e-05
						1744	-5.96283e-05	1744	-6.45264e-05	1744	-5.89005e-05
						1745	-5.96148e-05	1745	-6.4507e-05	1745	-5.8862e-05
						1746	-5.96005e-05	1746	-6.44862e-05	1746	-5.88222e-05
						1747	-5.95853e-05	1747	-6.44639e-05	1747	-5.87811e-05
						1748	-5.95694e-05	1748	-6.44402e-05	1748	-5.87386e-05
						1749	-5.95525e-05	1749	-6.44149e-05	1749	-5.86946e-05
						1750	-5.95348e-05	1750	-6.43879e-05	1750	-5.86491e-05
						1751	-5.95161e-05	1751	-6.43593e-05	1751	-5.86021e-05
						1752	-5.94965e-05	1752	-6.4329e-05	1752	-5.85535e-05
						1753	-5.94758e-05	1753	-6.42969e-05	1753	-5.85033e-05
						1754	-5.94542e-05	1754	-6.42629e-05	1754	-5.84513e-05
						1755	-5.94314e-05	1755	-6.42269e-05	1755	-5.83976e-05
						1756	-5.94076e-05	1756	-6.4189e-05	1756	-5.83421e-05
						1757	-5.93826e-05	1757	-6.41489e-05	1757	-5.82847e-05
						1758	-5.93565e-05	1758	-6.41066e-05	1758	-5.82254e-05
						1759	-5.93291e-05	1759	-6.40621e-05	1759	-5.81641e-05
						1760	-5.93005e-05	1760	-6.40152e-05	1760	-5.81006e-05
						1761	-5.92706e-05	1761	-6.39658e-05	1761	-5.80351e-05
						1762	-5.92393e-05	1762	-6.3914e-05	1762	-5.79673e-05
						1763	-5.92066e-05	1763	-6.38594e-05	1763	-5.78972e-05
						1764	-5.91725e-05	1764	-6.38021e-05	1764	-5.78247e-05
						1765	-5.91368e-05	1765	-6.37419e-05	1765	-5.77498e-05
						1766	-5.90997e-05	1766	-6.36788e-05	1766	-5.76723e-05
						1767	-5.90609e-05	1767	-6.36125e-05	1767	-5.75921e-05
						1768	-5.90204e-05	1768	-6.3543e-05	1768	-5.75092e-05
						1769	-5.89783e-05	1769	-6.34701e-05	1769	-5.74235e-05
						1770	-5.89343e-05	1770	-6.33938e-05	1770	-5.73348e-05
						1771	-5.88885e-05	1771	-6.33137e-05	1771	-5.7243e-05
						1772	-5.88408e-05	1772	-6.32299e-05	1772	-5.71481e-05
						1773	-5.87911e-05	1773	-6.31422e-05	1773	-5.70499e-05
						1774	-5.87394e-05	1774	-6.30503e-05	1774	-5.69483e-05
						1775	-5.86855e-05	1775	-6.29542e-05	1775	-5.68432e-05
						1776	-5.86294e-05	1776	-6.28535e-05	1776	-5.67343e-05
						1777	-5.8571e-05	1777	-6.27482e-05	1777	-5.66217e-05
						1778	-5.85102e-05	1778	-6.26381e-05	1778	-5.65051e-05
						1779	-5.84469e-05	1779	-6.25229e-05	1779	-5.63844e-05
						1780	-5.83811e-05	1780	-6.24024e-05	1780	-5.62595e-05
						1781	-5.83127e-05	1781	-6.22764e-05	1781	-5.61301e-05
						1782	-5.82415e-05	1782	-6.21446e-05	1782	-5.59961e-05
						1783	-5.81674e-05	1783	-6.20069e-05	1783	-5.58573e-05
						1784	-5.80903e-05	1784	-6.18629e-05	1784	-5.57136e-05
						1785	-5.80102e-05	1785	-6.17124e-05	1785	-5.55646e-05
						1786	-5.79269e-05	1786	-6.15551e-05	1786	-5.54103e-05
						1787	-5.78402e-05	1787	-6.13906e-05	1787	-5.52504e-05
						1788	-5.77501e-05	1788	-6.12187e-05	1788	-5.50846e-05
						1789	-5.76564e-05	1789	-6.10391e-05	1789	-5.49128e-05
						1790	-5.75589e-05	1790	-6.08513e-05	1790	-5.47347e-05
						1791	-5.74576e-05	1791	-6.0655e-05	1791	-5.45499e-05
						1792	-5.73522e-05	1792	-6.04499e-05	1792	-5.43583e-05
						1793	-5.72426e-05	1793	-6.02354e-05	1793	-5.41596e-05
						1794	-5.71287e-05	1794	-6.00113e-05	1794	-5.39534e-05
						1795	-5.70102e-05	1795	-5.9777e-05	1795	-5.37395e-05
						1796	-5.6887e-05	1796	-5.95321e-05	1796	-5.35174e-05
						1797	-5.67589e-05	1797	-5.92761e-05	1797	-5.32869e-05
						1798	-5.66257e-05	1798	-5.90084e-05	1798	-5.30476e-05
						1799	-5.64871e-05	1799	-5.87285e-05	1799	-5.2799e-05
						1800	-5.63429e-05	1800	-5.84358e-05	1800	-5.25409e-05
						1801	-5.6193e-05	1801	-5.81297e-05	1801	-5.22727e-05
						1802	-5.6037e-05	1802	-5.78096e-05	1802	-5.1994e-05
						1803	-5.58748e-05	1803	-5.74748e-05	1803	-5.17043e-05
						1804	-5.5706e-05	1804	-5.71246e-05	1804	-5.14032e-05
						1805	-5.55304e-05	1805	-5.67581e-05	1805	-5.109e-05
						1806	-5.53476e-05	1806	-5.63747e-05	1806	-5.07643e-05
						1807	-5.51574e-05	1807	-5.59735e-05	1807	-5.04255e-05
						1808	-5.49594e-05	1808	-5.55535e-05	1808	-5.00729e-05
						1809	-5.47533e-05	1809	-5.51139e-05	1809	-4.97059e-05
						1810	-5.45388e-05	1810	-5.46536e-05	1810	-4.93238e-05
						1811	-5.43154e-05	1811	-5.41717e-05	1811	-4.89259e-05
						1812	-5.40828e-05	1812	-5.3667e-05	1812	-4.85114e-05
						1813	-5.38406e-05	1813	-5.31383e-05	1813	-4.80795e-05
						1814	-5.35882e-05	1814	-5.25844e-05	1814	-4.76293e-05
						1815	-5.33253e-05	1815	-5.2004e-05	1815	-4.716e-05
						1816	-5.30514e-05	1816	-5.13958e-05	1816	-4.66706e-05
						1817	-5.27659e-05	1817	-5.07583e-05	1817	-4.61601e-05
						1818	-5.24684e-05	1818	-5.00899e-05	1818	-4.56274e-05
						1819	-5.21582e-05	1819	-4.9389e-05	1819	-4.50714e-05
						1820	-5.18348e-05	1820	-4.86539e-05	1820	-4.44908e-05
						1821	-5.14975e-05	1821	-4.78828e-05	1821	-4.38845e-05
						1822	-5.11457e-05	1822	-4.70737e-05	1822	-4.3251e-05
						1823	-5.07787e-05	1823	-4.62247e-05	1823	-4.25889e-05
						1824	-5.03957e-05	1824	-4.53336e-05	1824	-4.18968e-05
						1825	-4.9996e-05	1825	-4.4398e-05	1825	-4.1173e-05
						1826	-4.95787e-05	1826	-4.34156e-05	1826	-4.04157e-05
						1827	-4.9143e-05	1827	-4.23839e-05	1827	-3.96233e-05
						1828	-4.86879e-05	1828	-4.13002e-05	1828	-3.87938e-05
						1829	-4.82126e-05	1829	-4.01617e-05	1829	-3.79251e-05
						1830	-4.77159e-05	1830	-3.89653e-05	1830	-3.7015e-05
						1831	-4.71968e-05	1831	-3.77079e-05	1831	-3.60613e-05
						1832	-4.66541e-05	1832	-3.63863e-05	1832	-3.50616e-05
						1833	-4.60867e-05	1833	-3.49968e-05	1833	-3.40132e-05
						1834	-4.54932e-05	1834	-3.35359e-05	1834	-3.29133e-05
						1835	-4.48724e-05	1835	-3.19996e-05	1835	-3.17591e-05
						1836	-4.42227e-05	1836	-3.0384e-05	1836	-3.05474e-05
						1837	-4.35426e-05	1837	-2.86847e-05	1837	-2.92749e-05
						1838	-4.28306e-05	1838	-2.68972e-05	1838	-2.7938e-05
						1839	-4.20849e-05	1839	-2.50171e-05	1839	-2.65332e-05
						1840	-4.13038e-05	1840	-2.30393e-05	1840	-2.50562e-05
						1841	-4.04853e-05	1841	-2.09588e-05	1841	-2.35031e-05
						1842	-3.96273e-05	1842	-1.87705e-05	1842	-2.18692e-05
						1843	-3.87279e-05	1843	-1.64688e-05	1843	-2.01498e-05
						1844	-3.77846e-05	1844	-1.40483e-05	1844	-1.834e-05
						1845	-3.6795e-05	1845	-1.15032e-05	1845	-1.64343e-05
						1846	-3.57567e-05	1846	-8.82776e-06	1846	-1.44272e-05
						1847	-3.46669e-05	1847	-6.01599e-06	1847	-1.23127e-05
						1848	-3.35228e-05	1848	-3.06201e-06	1848	-1.00846e-05
						1849	-3.23212e-05	1849	4.0106e-08	1849	-7.7362e-06
						1850	-3.1059e-05	1850	3.29617e-06	1850	-5.2606e-06
						1851	-2.97329e-05	1851	6.71186e-06	1851	-2.65053e-06
						1852	-2.83391e-05	1852	1.02926e-05	1852	1.01611e-07
						1853	-2.68739e-05	1853	1.40434e-05	1853	3.00373e-06
						1854	-2.53332e-05	1854	1.79689e-05	1854	6.06405e-06
						1855	-2.37129e-05	1855	2.2073e-05	1855	9.29105e-06
						1856	-2.20085e-05	1856	2.63588e-05	1856	1.26934e-05
						1857	-2.02151e-05	1857	3.08286e-05	1857	1.628e-05
						1858	-1.83279e-05	1858	3.54834e-05	1858	2.00599e-05
						1859	-1.63417e-05	1859	4.03227e-05	1859	2.40419e-05
						1860	-1.4251e-05	1860	4.53445e-05	1860	2.8235e-05
						1861	-1.205e-05	1861	5.0545e-05	1861	3.26478e-05
						1862	-9.73285e-06	1862	5.5918e-05	1862	3.72884e-05
						1863	-7.29325e-06	1863	6.1455e-05	1863	4.21644e-05
						1864	-4.72478e-06	1864	6.71448e-05	1864	4.72825e-05
						1865	-2.02077e-06	1865	7.29732e-05	1865	5.26482e-05
						1866	8.2565e-07	1866	7.89227e-05	1866	5.82653e-05
						1867	3.82149e-06	1867	8.49728e-05	1867	6.41359e-05
						1868	6.97388e-06	1868	9.10989e-05	1868	7.02598e-05
						1869	1.029e-05	1869	9.72734e-05	1869	7.66337e-05
						1870	1.37771e-05	1870	0.000103465	1870	8.32512e-05
						1871	1.74423e-05	1871	0.000109638	1871	9.01017e-05
						1872	2.12925e-05	1872	0.000115756	1872	9.71703e-05
						1873	2.53343e-05	1873	0.000121777	1873	0.000104437
						1874	2.95739e-05	1874	0.000127659	1874	0.000111875
						1875	3.40168e-05	1875	0.000133356	1875	0.000119454
						1876	3.86677e-05	1876	0.000138825	1876	0.000127134
						1877	4.35304e-05	1877	0.00014402	1877	0.000134869
						1878	4.86071e-05	1878	0.000148896	1878	0.000142608
						1879	5.38987e-05	1879	0.000153413	1879	0.000150291
						1880	5.9404e-05	1880	0.000157532	1880	0.000157852
						1881	6.51196e-05	1881	0.000161219	1881	0.000165221
						1882	7.10396e-05	1882	0.000164444	1882	0.000172322
						1883	7.71547e-05	1883	0.000167185	1883	0.000179078
						1884	8.34527e-05	1884	0.000169423	1884	0.000185411
						1885	8.99171e-05	1885	0.00017115	1885	0.000191244
						1886	9.65275e-05	1886	0.000172361	1886	0.000196503
						1887	0.000103259	1887	0.000173059	1887	0.000201123
						1888	0.000110082	1888	0.000173255	1888	0.000205045
						1889	0.000116962	1889	0.000172964	1889	0.000208223
						1890	0.000123859	1890	0.000172207	1890	0.000210622
						1891	0.000130729	1891	0.00017101	1891	0.000212221
						1892	0.000137524	1892	0.000169401	1892	0.000213013
						1893	0.000144191	1893	0.000167413	1893	0.000213007
						1894	0.000150674	1894	0.00016508	1894	0.000212223
						1895	0.000156915	1895	0.000162436	1895	0.000210695
						1896	0.000162856	1896	0.000159517	1896	0.000208468
						1897	0.000168438	1897	0.000156358	1897	0.000205596
						1898	0.000173604	1898	0.000152993	1898	0.000202138
						1899	0.000178302	1899	0.000149456	1899	0.000198158
						1900	0.000182482	1900	0.000145777	1900	0.000193723
						1901	0.000186104	1901	0.000141985	1901	0.000188902
						1902	0.000189133	1902	0.000138108	1902	0.000183758
						1903	0.000191543	1903	0.000134171	1903	0.000178356
						1904	0.000193319	1904	0.000130195	1904	0.000172756
						1905	0.000194454	1905	0.000126201	1905	0.000167012
						1906	0.000194953	1906	0.000122207	1906	0.000161175
						1907	0.000194826	1907	0.000118229	1907	0.000155289
						1908	0.000194097	1908	0.000114279	1908	0.000149395
						1909	0.000192794	1909	0.000110371	1909	0.000143526
						1910	0.000190953	1910	0.000106515	1910	0.000137712
						1911	0.000188614	1911	0.000102717	1911	0.000131978
						1912	0.000185821	1912	9.89871e-05	1912	0.000126345
						1913	0.000182623	1913	9.53292e-05	1913	0.000120829
						1914	0.000179067	1914	9.17483e-05	1914	0.000115444
						1915	0.0001752	1915	8.8248e-05	1915	0.000110199
						1916	0.000171072	1916	8.48309e-05	1916	0.000105103
						1917	0.000166727	1917	8.14988e-05	1917	0.000100159
						1918	0.000162208	1918	7.82528e-05	1918	9.53722e-05
						1919	0.000157555	1919	7.50934e-05	1919	9.07433e-05
						1920	0.000152806	1920	7.20208e-05	1920	8.62726e-05
						1921	0.000147995	1921	6.90344e-05	1921	8.1959e-05
						1922	0.000143151	1922	6.61335e-05	1922	7.78005e-05
						1923	0.000138302	1923	6.33171e-05	1923	7.37945e-05
						1924	0.00013347	1924	6.05838e-05	1924	6.99375e-05
						1925	0.000128677	1925	5.7932e-05	1925	6.62258e-05
						1926	0.00012394	1926	5.53601e-05	1926	6.26553e-05
						1927	0.000119272	1927	5.28663e-05	1927	5.92216e-05
						1928	0.000114687	1928	5.04485e-05	1928	5.59202e-05
						1929	0.000110193	1929	4.81049e-05	1929	5.27463e-05
						1930	0.0001058	1930	4.58333e-05	1930	4.96953e-05
						1931	0.000101513	1931	4.36316e-05	1931	4.67625e-05
						1932	9.73366e-05	1932	4.14979e-05	1932	4.39432e-05
						1933	9.32737e-05	1933	3.943e-05	1933	4.1233e-05
						1934	8.93266e-05	1934	3.74258e-05	1934	3.86273e-05
						1935	8.5496e-05	1935	3.54833e-05	1935	3.61217e-05
						1936	8.17823e-05	1936	3.36004e-05	1936	3.3712e-05
						1937	7.81848e-05	1937	3.17751e-05	1937	3.13941e-05
						1938	7.47022e-05	1938	3.00056e-05	1938	2.9164e-05
						1939	7.1333e-05	1939	2.82898e-05	1939	2.7018e-05
						1940	6.80751e-05	1940	2.6626e-05	1940	2.49523e-05
						1941	6.49261e-05	1941	2.50123e-05	1941	2.29633e-05
						1942	6.18833e-05	1942	2.3447e-05	1942	2.10479e-05
						1943	5.89441e-05	1943	2.19284e-05	1943	1.92026e-05
						1944	5.61053e-05	1944	2.04548e-05	1944	1.74244e-05
						1945	5.3364e-05	1945	1.90247e-05	1945	1.57104e-05
						1946	5.07171e-05	1946	1.76364e-05	1946	1.40577e-05
						1947	4.81615e-05	1947	1.62886e-05	1947	1.24636e-05
						1948	4.56941e-05	1948	1.49797e-05	1948	1.09257e-05
						1949	4.33117e-05	1949	1.37085e-05	1949	9.44132e-06
						1950	4.10114e-05	1950	1.24735e-05	1950	8.0083e-06
						1951	3.879e-05	1951	1.12735e-05	1951	6.62437e-06
						1952	3.66448e-05	1952	1.01073e-05	1952	5.28741e-06
						1953	3.45727e-05	1953	8.97356e-06	1953	3.99543e-06
						1954	3.2571e-05	1954	7.87128e-06	1954	2.7465e-06
						1955	3.06371e-05	1955	6.79932e-06	1955	1.5388e-06
						1956	2.87682e-05	1956	5.75662e-06	1956	3.70603e-07
						1957	2.69618e-05	1957	4.74216e-06	1957	-7.59751e-07
						1958	2.52155e-05	1958	3.75496e-06	1958	-1.85383e-06
						1959	2.3527e-05	1959	2.79408e-06	1959	-2.91313e-06
						1960	2.18938e-05	1960	1.85862e-06	1960	-3.93908e-06
						1961	2.0314e-05	1961	9.4771e-07	1961	-4.93304e-06
						1962	1.87853e-05	1962	6.05184e-08	1962	-5.8963e-06
						1963	1.73057e-05	1963	-8.03758e-07	1963	-6.83009e-06
						1964	1.58733e-05	1964	-1.64589e-06	1964	-7.73558e-06
						1965	1.44863e-05	1965	-2.46662e-06	1965	-8.6139e-06
						1966	1.31429e-05	1966	-3.26666e-06	1966	-9.46612e-06
						1967	1.18413e-05	1967	-4.04669e-06	1967	-1.02932e-05
						1968	1.05799e-05	1968	-4.80737e-06	1968	-1.10962e-05
						1969	9.35725e-06	1969	-5.54933e-06	1969	-1.1876e-05
						1970	8.17174e-06	1970	-6.27319e-06	1970	-1.26335e-05
						1971	7.02198e-06	1971	-6.97952e-06	1971	-1.33696e-05
						1972	5.90658e-06	1972	-7.6689e-06	1972	-1.40849e-05
						1973	4.82424e-06	1973	-8.34185e-06	1973	-1.47804e-05
						1974	3.77371e-06	1974	-8.99891e-06	1974	-1.54567e-05
						1975	2.75378e-06	1975	-9.64056e-06	1975	-1.61145e-05
						1976	1.7633e-06	1976	-1.02673e-05	1976	-1.67546e-05
						1977	8.01186e-07	1977	-1.08796e-05	1977	-1.73775e-05
						1978	-1.33629e-07	1978	-1.14779e-05	1978	-1.79838e-05
						1979	-1.04215e-06	1979	-1.20626e-05	1979	-1.85742e-05
						1980	-1.92533e-06	1980	-1.26341e-05	1980	-1.91493e-05
						1981	-2.7841e-06	1981	-1.31929e-05	1981	-1.97095e-05
						1982	-3.61935e-06	1982	-1.37393e-05	1982	-2.02553e-05
						1983	-4.43191e-06	1983	-1.42737e-05	1983	-2.07873e-05
						1984	-5.2226e-06	1984	-1.47965e-05	1984	-2.13059e-05
						1985	-5.9922e-06	1985	-1.53079e-05	1985	-2.18116e-05
						1986	-6.74144e-06	1986	-1.58084e-05	1986	-2.23049e-05
						1987	-7.47103e-06	1987	-1.62982e-05	1987	-2.2786e-05
						1988	-8.18167e-06	1988	-1.67776e-05	1988	-2.32555e-05
						1989	-8.874e-06	1989	-1.7247e-05	1989	-2.37137e-05
						1990	-9.54865e-06	1990	-1.77067e-05	1990	-2.4161e-05
						1991	-1.02062e-05	1991	-1.81568e-05	1991	-2.45977e-05
						1992	-1.08473e-05	1992	-1.85977e-05	1992	-2.50241e-05
						1993	-1.14724e-05	1993	-1.90297e-05	1993	-2.54407e-05
						1994	-1.20821e-05	1994	-1.9453e-05	1994	-2.58477e-05
						1995	-1.26769e-05	1995	-1.98678e-05	1995	-2.62454e-05
						1996	-1.32573e-05	1996	-2.02743e-05	1996	-2.66341e-05
						1997	-1.38237e-05	1997	-2.06728e-05	1997	-2.7014e-05
[truncated: 7,003 more rows]

## Sheet: 2e_fitdata
I	Linewidth	Linewidth_err	I mA	Linewidth_fit_90deg	I	Linewidth	Linewidth_err	I mA	Linewidth_fit_-90deg
mA	Oe	Oe		Oe	mA	Oe	Oe		Oe
	Phy_I-H=90deg		Phy_I-H=90deg_Fit	Phy_I-H=-90deg		Phy_I-H=-90deg_Fit
0	56.0986	0.62924	-6	59.2777	1	56.9708	-0.45397	-6	51.8383
1	55.693	0.57803	-5.97598	59.2667	1.5	56.9685	-0.3799	-5.97598	51.8543
1.5	55.1844	0.452903	-5.96396	59.2611	2	57.2721	-0.62425	-5.96396	51.8623
2	55.1998	0.402347	-5.95195	59.2556	2.5	57.4007	-0.89805	-5.95195	51.8703
2.5	55.0847	0.519039	-5.93994	59.25	3	58.4355	-0.69737	-5.93994	51.8783
3	54.6896	0.602752	-5.92793	59.2445	3.5	58.3541	-0.64257	-5.92793	51.8862
3.5	54.5697	0.752077	-5.91592	59.2389	4	58.2634	-0.31366	-5.91592	51.8942
4	53.9055	0.522165	-5.9039	59.2334	4.5	59.0941	-0.5633	-5.9039	51.9023
4.25	53.5117	0.812608	-5.89189	59.2278	0.5	56.6788	-0.67166	-5.89189	51.9102
4.5	53.4597	0.449796	-5.87988	59.2223	5	59.5944	-0.52002	-5.87988	51.9183
4.75	52.7101	0.419642	-5.86787	59.2167	5.5	60.1345	-0.43573	-5.86787	51.9263
0.5	55.6718	0.424498	-5.85586	59.2112	6	60.6979	-0.34431	-5.85586	51.9342
5	53.0573	0.542385	-5.84384	59.2056	0	55.8796	-0.39267	-5.84384	51.9423
-1	56.6248	0.33571	-5.83183	59.2	-1	55.2081	0.182353	-5.83183	51.9502
-1.5	56.9558	0.42986	-5.81982	59.1945	-1.5	54.667	0.178298	-5.81982	51.9583
-2.5	57.6136	0.68498	-5.80781	59.1889	-2	54.606	0.414908	-5.80781	51.9663
-3	57.6935	0.4469	-5.7958	59.1833	-2.5	54.295	-0.22342	-5.7958	51.9743
-3.5	58.3706	0.48945	-5.78378	59.1777	-3	54.0383	0.227148	-5.78378	51.9823
-4	58.3717	0.53816	-5.77177	59.1722	-3.5	53.3332	0.418827	-5.77177	51.9903
-4.25	58.4168	0.4621	-5.75976	59.1666	-4	53.0129	0.69342	-5.75976	51.9983
-4.5	58.5174	0.50911	-5.75	59.162	-4.5	52.8539	0.363562	-5.74775	52.0063
-4.75	58.676	0.41637	-5.74775	59.161	-0.5		-0.21732	-5.73574	52.0143
-0.5	56.1854	0.54125	-5.73574	59.1554	-5	51.9596	-0.46544	-5.72372	52.0223
-5	58.4897	0.45292	-5.72372	59.1498	-5.5	52.0885	0.364921	-5.71171	52.0303
			-5.71171	59.1442	-6	51.974	0.788938	-5.6997	52.0384
			-5.6997	59.1386				-5.68769	52.0464
			-5.68769	59.133				-5.67568	52.0544
			-5.67568	59.1274				-5.66366	52.0624
			-5.66366	59.1218				-5.65165	52.0704
			-5.65165	59.1162				-5.63964	52.0784
			-5.63964	59.1106				-5.62763	52.0864
			-5.62763	59.105				-5.61562	52.0945
			-5.61562	59.0994				-5.6036	52.1025
			-5.6036	59.0938				-5.59159	52.1105
			-5.59159	59.0882				-5.57958	52.1185
			-5.57958	59.0826				-5.56757	52.1266
			-5.56757	59.0769				-5.55556	52.1346
			-5.55556	59.0713				-5.54354	52.1426
			-5.54354	59.0657				-5.53153	52.1506
			-5.53153	59.0601				-5.51952	52.1587
			-5.51952	59.0545				-5.50751	52.1667
			-5.50751	59.0488				-5.5	52.1717
			-5.5	59.0453				-5.4955	52.1747
			-5.4955	59.0432				-5.48348	52.1827
			-5.48348	59.0375				-5.47147	52.1908
			-5.47147	59.0319				-5.45946	52.1988
			-5.45946	59.0263				-5.44745	52.2068
			-5.44745	59.0206				-5.43544	52.2149
			-5.43544	59.015				-5.42342	52.2229
			-5.42342	59.0093				-5.41141	52.2309
			-5.41141	59.0037				-5.3994	52.239
			-5.3994	58.998				-5.38739	52.247
			-5.38739	58.9924				-5.37538	52.255
			-5.37538	58.9867				-5.36336	52.2631
			-5.36336	58.981				-5.35135	52.2711
			-5.35135	58.9754				-5.33934	52.2792
			-5.33934	58.9697				-5.32733	52.2872
			-5.32733	58.9641				-5.31532	52.2953
			-5.31532	58.9584				-5.3033	52.3033
			-5.3033	58.9527				-5.29129	52.3113
			-5.29129	58.947				-5.27928	52.3194
			-5.27928	58.9413				-5.26727	52.3274
			-5.26727	58.9357				-5.25526	52.3355
			-5.25526	58.93				-5.24324	52.3435
			-5.25	58.9275				-5.23123	52.3516
			-5.24324	58.9243				-5.21922	52.3596
			-5.23123	58.9186				-5.20721	52.3677
			-5.21922	58.9129				-5.1952	52.3757
			-5.20721	58.9072				-5.18318	52.3838
			-5.1952	58.9015				-5.17117	52.3918
			-5.18318	58.8958				-5.15916	52.3999
			-5.17117	58.8901				-5.14715	52.4079
			-5.15916	58.8844				-5.13514	52.416
			-5.14715	58.8787				-5.12312	52.424
			-5.13514	58.873				-5.11111	52.4321
			-5.12312	58.8673				-5.0991	52.4402
			-5.11111	58.8616				-5.08709	52.4482
			-5.0991	58.8559				-5.07508	52.4563
			-5.08709	58.8502				-5.06306	52.4643
			-5.07508	58.8445				-5.05105	52.4724
			-5.06306	58.8387				-5.03904	52.4805
			-5.05105	58.833				-5.02703	52.4885
			-5.03904	58.8273				-5.01502	52.4966
			-5.02703	58.8216				-5.003	52.5047
			-5.01502	58.8158				-5	52.5067
			-5.003	58.8101				-4.99099	52.5127
			-5	58.8087				-4.97898	52.5208
			-4.99099	58.8044				-4.96697	52.5289
			-4.97898	58.7986				-4.95495	52.5369
			-4.96697	58.7929				-4.94294	52.545
			-4.95495	58.7871				-4.93093	52.5531
			-4.94294	58.7814				-4.91892	52.5611
			-4.93093	58.7756				-4.90691	52.5692
			-4.91892	58.7699				-4.89489	52.5773
			-4.90691	58.7642				-4.88288	52.5854
			-4.89489	58.7584				-4.87087	52.5934
			-4.88288	58.7526				-4.85886	52.6015
			-4.87087	58.7469				-4.84685	52.6096
			-4.85886	58.7411				-4.83483	52.6177
			-4.84685	58.7353				-4.82282	52.6258
			-4.83483	58.7296				-4.81081	52.6338
			-4.82282	58.7238				-4.7988	52.6419
			-4.81081	58.718				-4.78679	52.65
			-4.7988	58.7123				-4.77477	52.6581
			-4.78679	58.7065				-4.76276	52.6662
			-4.77477	58.7007				-4.75075	52.6743
			-4.76276	58.6949				-4.73874	52.6823
			-4.75075	58.6891				-4.72673	52.6904
			-4.75	58.6888				-4.71471	52.6985
			-4.73874	58.6834				-4.7027	52.7066
			-4.72673	58.6776				-4.69069	52.7147
			-4.71471	58.6718				-4.67868	52.7228
			-4.7027	58.666				-4.66667	52.7309
			-4.69069	58.6602				-4.65465	52.739
			-4.67868	58.6544				-4.64264	52.7471
			-4.66667	58.6486				-4.63063	52.7552
			-4.65465	58.6428				-4.61862	52.7632
			-4.64264	58.637				-4.60661	52.7713
			-4.63063	58.6312				-4.59459	52.7794
			-4.61862	58.6254				-4.58258	52.7875
			-4.60661	58.6196				-4.57057	52.7956
			-4.59459	58.6137				-4.55856	52.8037
			-4.58258	58.6079				-4.54655	52.8118
			-4.57057	58.6021				-4.53453	52.8199
			-4.55856	58.5963				-4.52252	52.828
			-4.54655	58.5905				-4.51051	52.8362
			-4.53453	58.5846				-4.5	52.8432
			-4.52252	58.5788				-4.4985	52.8443
			-4.51051	58.573				-4.48649	52.8524
			-4.5	58.5679				-4.47447	52.8605
			-4.4985	58.5671				-4.46246	52.8686
			-4.48649	58.5613				-4.45045	52.8767
			-4.47447	58.5555				-4.43844	52.8848
			-4.46246	58.5496				-4.42643	52.8929
			-4.45045	58.5438				-4.41441	52.901
			-4.43844	58.5379				-4.4024	52.9091
			-4.42643	58.5321				-4.39039	52.9172
			-4.41441	58.5262				-4.37838	52.9253
			-4.4024	58.5204				-4.36637	52.9335
			-4.39039	58.5145				-4.35435	52.9416
			-4.37838	58.5087				-4.34234	52.9497
			-4.36637	58.5028				-4.33033	52.9578
			-4.35435	58.4969				-4.31832	52.9659
			-4.34234	58.4911				-4.30631	52.974
			-4.33033	58.4852				-4.29429	52.9822
			-4.31832	58.4793				-4.28228	52.9903
			-4.30631	58.4735				-4.27027	52.9984
			-4.29429	58.4676				-4.25826	53.0065
			-4.28228	58.4617				-4.24625	53.0147
			-4.27027	58.4558				-4.23423	53.0228
			-4.25826	58.4499				-4.22222	53.0309
			-4.25	58.4459				-4.21021	53.039
			-4.24625	58.4441				-4.1982	53.0472
			-4.23423	58.4382				-4.18619	53.0553
			-4.22222	58.4323				-4.17417	53.0634
			-4.21021	58.4264				-4.16216	53.0715
			-4.1982	58.4205				-4.15015	53.0797
			-4.18619	58.4146				-4.13814	53.0878
			-4.17417	58.4087				-4.12613	53.0959
			-4.16216	58.4028				-4.11411	53.1041
			-4.15015	58.3969				-4.1021	53.1122
			-4.13814	58.391				-4.09009	53.1203
			-4.12613	58.3851				-4.07808	53.1285
			-4.11411	58.3792				-4.06607	53.1366
			-4.1021	58.3732				-4.05405	53.1447
			-4.09009	58.3673				-4.04204	53.1529
			-4.07808	58.3614				-4.03003	53.161
			-4.06607	58.3555				-4.01802	53.1692
			-4.05405	58.3496				-4.00601	53.1773
			-4.04204	58.3436				-4	53.1814
			-4.03003	58.3377				-3.99399	53.1855
			-4.01802	58.3318				-3.98198	53.1936
			-4.00601	58.3259				-3.96997	53.2017
			-4	58.3229				-3.95796	53.2099
			-3.99399	58.3199				-3.94595	53.218
			-3.98198	58.314				-3.93393	53.2262
			-3.96997	58.308				-3.92192	53.2343
			-3.95796	58.3021				-3.90991	53.2425
			-3.94595	58.2961				-3.8979	53.2506
			-3.93393	58.2902				-3.88589	53.2588
			-3.92192	58.2843				-3.87387	53.2669
			-3.90991	58.2783				-3.86186	53.2751
			-3.8979	58.2723				-3.84985	53.2832
			-3.88589	58.2664				-3.83784	53.2914
			-3.87387	58.2604				-3.82583	53.2995
			-3.86186	58.2545				-3.81381	53.3077
			-3.84985	58.2485				-3.8018	53.3158
			-3.83784	58.2425				-3.78979	53.324
			-3.82583	58.2366				-3.77778	53.3322
			-3.81381	58.2306				-3.76577	53.3403
			-3.8018	58.2246				-3.75375	53.3485
			-3.78979	58.2186				-3.74174	53.3567
			-3.77778	58.2127				-3.72973	53.3648
			-3.76577	58.2067				-3.71772	53.373
			-3.75375	58.2007				-3.70571	53.3811
			-3.74174	58.1947				-3.69369	53.3893
			-3.72973	58.1887				-3.68168	53.3975
			-3.71772	58.1827				-3.66967	53.4056
			-3.70571	58.1767				-3.65766	53.4138
			-3.69369	58.1707				-3.64565	53.422
			-3.68168	58.1647				-3.63363	53.4301
			-3.66967	58.1587				-3.62162	53.4383
			-3.65766	58.1527				-3.60961	53.4465
			-3.64565	58.1467				-3.5976	53.4547
			-3.63363	58.1407				-3.58559	53.4628
			-3.62162	58.1347				-3.57357	53.471
			-3.60961	58.1287				-3.56156	53.4792
			-3.5976	58.1227				-3.54955	53.4873
			-3.58559	58.1167				-3.53754	53.4955
			-3.57357	58.1106				-3.52553	53.5037
			-3.56156	58.1046				-3.51351	53.5119
			-3.54955	58.0986				-3.5015	53.5201
			-3.53754	58.0926				-3.5	53.5211
			-3.52553	58.0865				-3.48949	53.5282
			-3.51351	58.0805				-3.47748	53.5364
			-3.5015	58.0745				-3.46547	53.5446
			-3.5	58.0737				-3.45345	53.5528
			-3.48949	58.0684				-3.44144	53.561
			-3.47748	58.0624				-3.42943	53.5692
			-3.46547	58.0564				-3.41742	53.5774
			-3.45345	58.0503				-3.40541	53.5855
			-3.44144	58.0443				-3.39339	53.5937
			-3.42943	58.0382				-3.38138	53.6019
			-3.41742	58.0322				-3.36937	53.6101
			-3.40541	58.0261				-3.35736	53.6183
			-3.39339	58.0201				-3.34535	53.6265
			-3.38138	58.014				-3.33333	53.6347
			-3.36937	58.0079				-3.32132	53.6429
			-3.35736	58.0019				-3.30931	53.6511
			-3.34535	57.9958				-3.2973	53.6593
			-3.33333	57.9897				-3.28529	53.6675
			-3.32132	57.9837				-3.27327	53.6756
			-3.30931	57.9776				-3.26126	53.6838
			-3.2973	57.9715				-3.24925	53.6921
			-3.28529	57.9654				-3.23724	53.7002
			-3.27327	57.9594				-3.22523	53.7084
			-3.26126	57.9533				-3.21321	53.7167
			-3.24925	57.9472				-3.2012	53.7249
			-3.23724	57.9411				-3.18919	53.7331
			-3.22523	57.935				-3.17718	53.7413
			-3.21321	57.9289				-3.16517	53.7495
			-3.2012	57.9228				-3.15315	53.7577
			-3.18919	57.9167				-3.14114	53.7659
			-3.17718	57.9106				-3.12913	53.7741
			-3.16517	57.9045				-3.11712	53.7823
			-3.15315	57.8984				-3.10511	53.7905
			-3.14114	57.8923				-3.09309	53.7987
			-3.12913	57.8862				-3.08108	53.8069
			-3.11712	57.8801				-3.06907	53.8151
			-3.10511	57.874				-3.05706	53.8233
			-3.09309	57.8679				-3.04505	53.8316
			-3.08108	57.8618				-3.03303	53.8398
			-3.06907	57.8556				-3.02102	53.848
			-3.05706	57.8495				-3.00901	53.8562
			-3.04505	57.8434				-3	53.8624
			-3.03303	57.8372				-2.997	53.8644
			-3.02102	57.8311				-2.98498	53.8727
			-3.00901	57.825				-2.97297	53.8809
			-3	57.8204				-2.96096	53.8891
			-2.997	57.8188				-2.94895	53.8973
			-2.98498	57.8127				-2.93694	53.9055
			-2.97297	57.8066				-2.92492	53.9138
			-2.96096	57.8004				-2.91291	53.922
			-2.94895	57.7943				-2.9009	53.9302
			-2.93694	57.7881				-2.88889	53.9384
			-2.92492	57.782				-2.87688	53.9467
			-2.91291	57.7758				-2.86486	53.9549
			-2.9009	57.7697				-2.85285	53.9631
			-2.88889	57.7635				-2.84084	53.9714
			-2.87688	57.7574				-2.82883	53.9796
			-2.86486	57.7512				-2.81682	53.9878
			-2.85285	57.745				-2.8048	53.996
			-2.84084	57.7389				-2.79279	54.0043
			-2.82883	57.7327				-2.78078	54.0125
			-2.81682	57.7265				-2.76877	54.0207
			-2.8048	57.7204				-2.75676	54.029
			-2.79279	57.7142				-2.74474	54.0372
			-2.78078	57.708				-2.73273	54.0455
			-2.76877	57.7018				-2.72072	54.0537
			-2.75676	57.6956				-2.70871	54.0619
			-2.74474	57.6894				-2.6967	54.0702
			-2.73273	57.6833				-2.68468	54.0784
			-2.72072	57.6771				-2.67267	54.0867
			-2.70871	57.6709				-2.66066	54.0949
			-2.6967	57.6647				-2.64865	54.1031
			-2.68468	57.6585				-2.63664	54.1114
			-2.67267	57.6523				-2.62462	54.1196
			-2.66066	57.6461				-2.61261	54.1279
			-2.64865	57.6399				-2.6006	54.1361
			-2.63664	57.6337				-2.58859	54.1444
			-2.62462	57.6274				-2.57658	54.1526
			-2.61261	57.6212				-2.56456	54.1609
			-2.6006	57.615				-2.55255	54.1691
			-2.58859	57.6088				-2.54054	54.1774
			-2.57658	57.6026				-2.52853	54.1856
			-2.56456	57.5964				-2.51652	54.1939
			-2.55255	57.5901				-2.5045	54.2022
			-2.54054	57.5839				-2.5	54.2052
			-2.52853	57.5777				-2.49249	54.2104
			-2.51652	57.5714				-2.48048	54.2187
			-2.5045	57.5652				-2.46847	54.2269
			-2.5	57.5629				-2.45646	54.2352
			-2.49249	57.559				-2.44444	54.2434
			-2.48048	57.5527				-2.43243	54.2517
			-2.46847	57.5465				-2.42042	54.26
			-2.45646	57.5402				-2.40841	54.2682
			-2.44444	57.534				-2.3964	54.2765
			-2.43243	57.5277				-2.38438	54.2848
			-2.42042	57.5215				-2.37237	54.293
			-2.40841	57.5152				-2.36036	54.3013
			-2.3964	57.509				-2.34835	54.3096
			-2.38438	57.5027				-2.33634	54.3178
			-2.37237	57.4965				-2.32432	54.3261
			-2.36036	57.4902				-2.31231	54.3344
			-2.34835	57.4839				-2.3003	54.3426
			-2.33634	57.4777				-2.28829	54.3509
			-2.32432	57.4714				-2.27628	54.3592
			-2.31231	57.4651				-2.26426	54.3674
			-2.3003	57.4588				-2.25225	54.3757
			-2.28829	57.4526				-2.24024	54.384
			-2.27628	57.4463				-2.22823	54.3923
			-2.26426	57.44				-2.21622	54.4006
			-2.25225	57.4337				-2.2042	54.4088
			-2.24024	57.4274				-2.19219	54.4171
			-2.22823	57.4211				-2.18018	54.4254
			-2.21622	57.4148				-2.16817	54.4337
			-2.2042	57.4085				-2.15616	54.4419
			-2.19219	57.4023				-2.14414	54.4502
			-2.18018	57.3959				-2.13213	54.4585
			-2.16817	57.3897				-2.12012	54.4668
			-2.15616	57.3833				-2.10811	54.4751
			-2.14414	57.377				-2.0961	54.4834
			-2.13213	57.3707				-2.08408	54.4917
			-2.12012	57.3644				-2.07207	54.4999
			-2.10811	57.3581				-2.06006	54.5082
			-2.0961	57.3518				-2.04805	54.5165
			-2.08408	57.3455				-2.03604	54.5248
			-2.07207	57.3391				-2.02402	54.5331
			-2.06006	57.3328				-2.01201	54.5414
			-2.04805	57.3265				-2	54.5497
			-2.03604	57.3202				-1.98799	54.558
			-2.02402	57.3138				-1.97598	54.5663
			-2.01201	57.3075				-1.96396	54.5746
			-2	57.3012				-1.95195	54.5829
			-1.98799	57.2948				-1.93994	54.5912
			-1.97598	57.2885				-1.92793	54.5995
			-1.96396	57.2821				-1.91592	54.6078
			-1.95195	57.2758				-1.9039	54.6161
			-1.93994	57.2694				-1.89189	54.6244
			-1.92793	57.2631				-1.87988	54.6327
			-1.91592	57.2567				-1.86787	54.641
			-1.9039	57.2504				-1.85586	54.6493
			-1.89189	57.244				-1.84384	54.6576
			-1.87988	57.2377				-1.83183	54.6659
			-1.86787	57.2313				-1.81982	54.6742
			-1.85586	57.2249				-1.80781	54.6825
			-1.84384	57.2186				-1.7958	54.6908
			-1.83183	57.2122				-1.78378	54.6991
			-1.81982	57.2058				-1.77177	54.7074
			-1.80781	57.1995				-1.75976	54.7157
			-1.7958	57.1931				-1.74775	54.7241
			-1.78378	57.1867				-1.73574	54.7324
			-1.77177	57.1803				-1.72372	54.7407
			-1.75976	57.1739				-1.71171	54.749
			-1.74775	57.1675				-1.6997	54.7573
			-1.73574	57.1612				-1.68769	54.7656
			-1.72372	57.1548				-1.67568	54.774
			-1.71171	57.1484				-1.66366	54.7823
			-1.6997	57.142				-1.65165	54.7906
			-1.68769	57.1356				-1.63964	54.7989
			-1.67568	57.1292				-1.62763	54.8072
			-1.66366	57.1228				-1.61562	54.8156
			-1.65165	57.1164				-1.6036	54.8239
			-1.63964	57.11				-1.59159	54.8322
			-1.62763	57.1035				-1.57958	54.8405
			-1.61562	57.0971				-1.56757	54.8489
			-1.6036	57.0907				-1.55556	54.8572
			-1.59159	57.0843				-1.54354	54.8655
			-1.57958	57.0779				-1.53153	54.8738
			-1.56757	57.0715				-1.51952	54.8822
			-1.55556	57.065				-1.50751	54.8905
			-1.54354	57.0586				-1.5	54.8957
			-1.53153	57.0522				-1.4955	54.8988
			-1.51952	57.0457				-1.48348	54.9072
			-1.50751	57.0393				-1.47147	54.9155
			-1.5	57.0353				-1.45946	54.9238
			-1.4955	57.0329				-1.44745	54.9322
			-1.48348	57.0264				-1.43544	54.9405
			-1.47147	57.02				-1.42342	54.9489
			-1.45946	57.0135				-1.41141	54.9572
			-1.44745	57.0071				-1.3994	54.9655
			-1.43544	57.0007				-1.38739	54.9739
			-1.42342	56.9942				-1.37538	54.9822
			-1.41141	56.9877				-1.36336	54.9905
			-1.3994	56.9813				-1.35135	54.9989
			-1.38739	56.9748				-1.33934	55.0072
			-1.37538	56.9684				-1.32733	55.0156
			-1.36336	56.9619				-1.31532	55.0239
			-1.35135	56.9554				-1.3033	55.0323
			-1.33934	56.949				-1.29129	55.0406
			-1.32733	56.9425				-1.27928	55.049
			-1.31532	56.936				-1.26727	55.0573
			-1.3033	56.9295				-1.25526	55.0657
			-1.29129	56.9231				-1.24324	55.074
			-1.27928	56.9166				-1.23123	55.0824
			-1.26727	56.9101				-1.21922	55.0907
			-1.25526	56.9036				-1.20721	55.0991
			-1.24324	56.8971				-1.1952	55.1074
			-1.23123	56.8906				-1.18318	55.1158
			-1.21922	56.8841				-1.17117	55.1241
			-1.20721	56.8777				-1.15916	55.1325
			-1.1952	56.8712				-1.14715	55.1409
			-1.18318	56.8646				-1.13514	55.1492
			-1.17117	56.8582				-1.12312	55.1576
			-1.15916	56.8516				-1.11111	55.1659
			-1.14715	56.8451				-1.0991	55.1743
			-1.13514	56.8386				-1.08709	55.1827
			-1.12312	56.8321				-1.07508	55.191
			-1.11111	56.8256				-1.06306	55.1994
			-1.0991	56.8191				-1.05105	55.2077
			-1.08709	56.8126				-1.03904	55.2161
			-1.07508	56.806				-1.02703	55.2245
			-1.06306	56.7995				-1.01502	55.2328
			-1.05105	56.793				-1.003	55.2412
			-1.03904	56.7865				-1	55.2433
			-1.02703	56.7799				-0.99099	55.2496
			-1.01502	56.7734				-0.97898	55.258
			-1.003	56.7669				-0.96697	55.2663
			-1	56.7652				-0.95495	55.2747
			-0.99099	56.7603				-0.94294	55.2831
			-0.97898	56.7538				-0.93093	55.2914
			-0.96697	56.7472				-0.91892	55.2998
			-0.95495	56.7407				-0.90691	55.3082
			-0.94294	56.7341				-0.89489	55.3166
			-0.93093	56.7276				-0.88288	55.325
			-0.91892	56.721				-0.87087	55.3333
			-0.90691	56.7145				-0.85886	55.3417
			-0.89489	56.7079				-0.84685	55.3501
			-0.88288	56.7014				-0.83483	55.3585
			-0.87087	56.6948				-0.82282	55.3669
			-0.85886	56.6882				-0.81081	55.3753
			-0.84685	56.6817				-0.7988	55.3836
			-0.83483	56.6751				-0.78679	55.392
			-0.82282	56.6685				-0.77477	55.4004
			-0.81081	56.6619				-0.76276	55.4088
			-0.7988	56.6554				-0.75075	55.4172
			-0.78679	56.6488				-0.73874	55.4256
			-0.77477	56.6422				-0.72673	55.434
			-0.76276	56.6356				-0.71471	55.4423
			-0.75075	56.629				-0.7027	55.4507
			-0.73874	56.6225				-0.69069	55.4591
			-0.72673	56.6159				-0.67868	55.4675
			-0.71471	56.6093				-0.66667	55.4759
			-0.7027	56.6027				-0.65465	55.4843
			-0.69069	56.5961				-0.64264	55.4927
			-0.67868	56.5895				-0.63063	55.5011
			-0.66667	56.5829				-0.61862	55.5095
			-0.65465	56.5763				-0.60661	55.5179
			-0.64264	56.5697				-0.59459	55.5263
			-0.63063	56.563				-0.58258	55.5347
			-0.61862	56.5564				-0.57057	55.5431
			-0.60661	56.5498				-0.55856	55.5515
			-0.59459	56.5432				-0.54655	55.5599
			-0.58258	56.5366				-0.53453	55.5683
			-0.57057	56.5299				-0.52252	55.5767
			-0.55856	56.5233				-0.51051	55.5851
			-0.54655	56.5167				-0.4985	55.5935
			-0.53453	56.5101				-0.48649	55.602
			-0.52252	56.5034				-0.47447	55.6104
			-0.51051	56.4968				-0.46246	55.6188
			-0.5	56.491				-0.45045	55.6272
			-0.4985	56.4902				-0.43844	55.6356
			-0.48649	56.4835				-0.42643	55.644
			-0.47447	56.4769				-0.41441	55.6524
			-0.46246	56.4702				-0.4024	55.6608
			-0.45045	56.4636				-0.39039	55.6692
			-0.43844	56.4569				-0.37838	55.6777
			-0.42643	56.4503				-0.36637	55.6861
			-0.41441	56.4436				-0.35435	55.6945
			-0.4024	56.437				-0.34234	55.7029
			-0.39039	56.4303				-0.33033	55.7113
			-0.37838	56.4237				-0.31832	55.7198
			-0.36637	56.417				-0.30631	55.7282
			-0.35435	56.4103				-0.29429	55.7366
			-0.34234	56.4036				-0.28228	55.745
			-0.33033	56.397				-0.27027	55.7535
			-0.31832	56.3903				-0.25826	55.7619
			-0.30631	56.3836				-0.24625	55.7703
			-0.29429	56.377				-0.23423	55.7787
			-0.28228	56.3703				-0.22222	55.7872
			-0.27027	56.3636				-0.21021	55.7956
			-0.25826	56.3569				-0.1982	55.804
			-0.24625	56.3502				-0.18619	55.8124
			-0.23423	56.3435				-0.17417	55.8209
			-0.22222	56.3368				-0.16216	55.8293
			-0.21021	56.3301				-0.15015	55.8377
			-0.1982	56.3234				-0.13814	55.8462
			-0.18619	56.3167				-0.12613	55.8546
			-0.17417	56.31				-0.11411	55.8631
			-0.16216	56.3033				-0.1021	55.8715
			-0.15015	56.2966				-0.09009	55.8799
			-0.13814	56.2899				-0.07808	55.8884
			-0.12613	56.2832				-0.06607	55.8968
			-0.11411	56.2765				-0.05405	55.9052
			-0.1021	56.2698				-0.04204	55.9137
			-0.09009	56.263				-0.03003	55.9221
			-0.07808	56.2563				-0.01802	55.9306
			-0.06607	56.2496				-0.00601	55.939
			-0.05405	56.2429				0	55.9432
			-0.04204	56.2362				0.006006	55.9475
			-0.03003	56.2294				0.018018	55.9559
			-0.01802	56.2227				0.03003	55.9644
			-0.00601	56.2159				0.042042	55.9728
			0	56.2126				0.054054	55.9813
			0.006006	56.2092				0.066066	55.9897
			0.018018	56.2025				0.078078	55.9982
			0.03003	56.1957				0.09009	56.0066
			0.042042	56.189				0.102102	56.0151
			0.054054	56.1822				0.114114	56.0235
			0.066066	56.1755				0.126126	56.032
			0.078078	56.1687				0.138138	56.0404
			0.09009	56.162				0.15015	56.0489
			0.102102	56.1552				0.162162	56.0573
			0.114114	56.1484				0.174174	56.0658
			0.126126	56.1417				0.186186	56.0742
			0.138138	56.1349				0.198198	56.0827
			0.15015	56.1281				0.21021	56.0912
			0.162162	56.1214				0.222222	56.0996
			0.174174	56.1146				0.234234	56.1081
			0.186186	56.1078				0.246246	56.1166
			0.198198	56.1011				0.258258	56.125
			0.21021	56.0943				0.27027	56.1335
			0.222222	56.0875				0.282282	56.142
			0.234234	56.0807				0.294294	56.1504
			0.246246	56.0739				0.306306	56.1589
			0.258258	56.0671				0.318318	56.1674
			0.27027	56.0603				0.33033	56.1758
			0.282282	56.0536				0.342342	56.1843
			0.294294	56.0468				0.354354	56.1928
			0.306306	56.0399				0.366366	56.2013
			0.318318	56.0331				0.378378	56.2097
			0.33033	56.0264				0.39039	56.2182
			0.342342	56.0195				0.402402	56.2267
			0.354354	56.0127				0.414414	56.2351
			0.366366	56.0059				0.426426	56.2436
			0.378378	55.9991				0.438438	56.2521
			0.39039	55.9923				0.45045	56.2606
			0.402402	55.9855				0.462462	56.2691
			0.414414	55.9787				0.474474	56.2775
			0.426426	55.9718				0.486486	56.286
			0.438438	55.965				0.498498	56.2945
			0.45045	55.9582				0.5	56.2956
			0.462462	55.9513				0.510511	56.303
			0.474474	55.9445				0.522523	56.3115
			0.486486	55.9377				0.534535	56.32
			0.498498	55.9308				0.546547	56.3284
			0.5	55.93				0.558559	56.3369
			0.510511	55.924				0.570571	56.3454
			0.522523	55.9171				0.582583	56.3539
			0.534535	55.9103				0.594595	56.3624
			0.546547	55.9035				0.606607	56.3709
			0.558559	55.8966				0.618619	56.3794
			0.570571	55.8898				0.630631	56.3879
			0.582583	55.8829				0.642643	56.3964
			0.594595	55.876				0.654655	56.4049
			0.606607	55.8692				0.666667	56.4134
			0.618619	55.8623				0.678679	56.4219
			0.630631	55.8555				0.690691	56.4304
			0.642643	55.8486				0.702703	56.4389
			0.654655	55.8417				0.714715	56.4474
			0.666667	55.8349				0.726727	56.4558
			0.678679	55.828				0.738739	56.4644
			0.690691	55.8211				0.750751	56.4729
			0.702703	55.8142				0.762763	56.4814
			0.714715	55.8073				0.774775	56.4899
			0.726727	55.8005				0.786787	56.4984
			0.738739	55.7936				0.798799	56.5069
			0.750751	55.7867				0.810811	56.5154
			0.762763	55.7798				0.822823	56.5239
			0.774775	55.7729				0.834835	56.5324
			0.786787	55.766				0.846847	56.5409
			0.798799	55.7591				0.858859	56.5494
			0.810811	55.7522				0.870871	56.5579
			0.822823	55.7453				0.882883	56.5664
			0.834835	55.7384				0.894895	56.575
			0.846847	55.7315				0.906907	56.5835
			0.858859	55.7246				0.918919	56.592
			0.870871	55.7177				0.930931	56.6005
			0.882883	55.7107				0.942943	56.609
			0.894895	55.7038				0.954955	56.6175
			0.906907	55.6969				0.966967	56.626
			0.918919	55.69				0.978979	56.6346
			0.930931	55.6831				0.990991	56.6431
			0.942943	55.6761				1	56.6495
			0.954955	55.6692				1.003	56.6516
			0.966967	55.6623				1.01502	56.6601
			0.978979	55.6553				1.02703	56.6686
			0.990991	55.6484				1.03904	56.6772
			1	55.6432				1.05105	56.6857
			1.003	55.6415				1.06306	56.6942
			1.01502	55.6345				1.07508	56.7028
			1.02703	55.6276				1.08709	56.7113
			1.03904	55.6206				1.0991	56.7198
			1.05105	55.6137				1.11111	56.7283
			1.06306	55.6067				1.12312	56.7369
			1.07508	55.5998				1.13514	56.7454
			1.08709	55.5928				1.14715	56.7539
			1.0991	55.5859				1.15916	56.7625
			1.11111	55.5789				1.17117	56.771
			1.12312	55.572				1.18318	56.7795
			1.13514	55.565				1.1952	56.7881
			1.14715	55.558				1.20721	56.7966
			1.15916	55.551				1.21922	56.8051
			1.17117	55.5441				1.23123	56.8137
			1.18318	55.5371				1.24324	56.8222
			1.1952	55.5301				1.25526	56.8308
			1.20721	55.5231				1.26727	56.8393
			1.21922	55.5162				1.27928	56.8478
			1.23123	55.5092				1.29129	56.8564
			1.24324	55.5022				1.3033	56.8649
			1.25526	55.4952				1.31532	56.8735
			1.26727	55.4882				1.32733	56.882
			1.27928	55.4812				1.33934	56.8906
			1.29129	55.4742				1.35135	56.8991
			1.3033	55.4672				1.36336	56.9077
			1.31532	55.4602				1.37538	56.9162
			1.32733	55.4532				1.38739	56.9248
			1.33934	55.4462				1.3994	56.9333
			1.35135	55.4392				1.41141	56.9419
			1.36336	55.4322				1.42342	56.9504
			1.37538	55.4252				1.43544	56.959
			1.38739	55.4181				1.44745	56.9675
			1.3994	55.4111				1.45946	56.9761
			1.41141	55.4041				1.47147	56.9846
			1.42342	55.3971				1.48348	56.9932
			1.43544	55.3901				1.4955	57.0018
			1.44745	55.383				1.5	57.005
			1.45946	55.376				1.50751	57.0103
			1.47147	55.369				1.51952	57.0189
			1.48348	55.3619				1.53153	57.0274
			1.4955	55.3549				1.54354	57.036
			1.5	55.3523				1.55556	57.0446
			1.50751	55.3479				1.56757	57.0531
			1.51952	55.3408				1.57958	57.0617
			1.53153	55.3338				1.59159	57.0703
			1.54354	55.3267				1.6036	57.0788
			1.55556	55.3197				1.61562	57.0874
			1.56757	55.3126				1.62763	57.096
			1.57958	55.3056				1.63964	57.1045
			1.59159	55.2985				1.65165	57.1131
			1.6036	55.2914				1.66366	57.1217
			1.61562	55.2844				1.67568	57.1302
			1.62763	55.2773				1.68769	57.1388
			1.63964	55.2702				1.6997	57.1474
			1.65165	55.2632				1.71171	57.156
			1.66366	55.2561				1.72372	57.1645
			1.67568	55.249				1.73574	57.1731
			1.68769	55.242				1.74775	57.1817
			1.6997	55.2349				1.75976	57.1903
			1.71171	55.2278				1.77177	57.1988
			1.72372	55.2207				1.78378	57.2074
			1.73574	55.2136				1.7958	57.216
			1.74775	55.2065				1.80781	57.2246
			1.75976	55.1994				1.81982	57.2332
			1.77177	55.1924				1.83183	57.2418
			1.78378	55.1853				1.84384	57.2503
			1.7958	55.1782				1.85586	57.2589
			1.80781	55.1711				1.86787	57.2675
			1.81982	55.164				1.87988	57.2761
			1.83183	55.1568				1.89189	57.2847
			1.84384	55.1497				1.9039	57.2933
			1.85586	55.1426				1.91592	57.3019
			1.86787	55.1355				1.92793	57.3105
			1.87988	55.1284				1.93994	57.319
			1.89189	55.1213				1.95195	57.3276
			1.9039	55.1142				1.96396	57.3362
			1.91592	55.1071				1.97598	57.3448
			1.92793	55.0999				1.98799	57.3534
			1.93994	55.0928				2	57.362
			1.95195	55.0857				2.01201	57.3706
			1.96396	55.0785				2.02402	57.3792
			1.97598	55.0714				2.03604	57.3878
			1.98799	55.0643				2.04805	57.3964
			2	55.0571				2.06006	57.405
			2.01201	55.05				2.07207	57.4136
			2.02402	55.0428				2.08408	57.4222
			2.03604	55.0357				2.0961	57.4308
			2.04805	55.0285				2.10811	57.4394
			2.06006	55.0214				2.12012	57.448
			2.07207	55.0142				2.13213	57.4566
			2.08408	55.0071				2.14414	57.4652
			2.0961	54.9999				2.15616	57.4739
			2.10811	54.9928				2.16817	57.4825
			2.12012	54.9856				2.18018	57.4911
			2.13213	54.9784				2.19219	57.4997
			2.14414	54.9713				2.2042	57.5083
			2.15616	54.9641				2.21622	57.5169
			2.16817	54.9569				2.22823	57.5255
			2.18018	54.9498				2.24024	57.5341
			2.19219	54.9426				2.25225	57.5428
			2.2042	54.9354				2.26426	57.5514
			2.21622	54.9282				2.27628	57.56
			2.22823	54.921				2.28829	57.5686
			2.24024	54.9138				2.3003	57.5772
			2.25225	54.9066				2.31231	57.5859
			2.26426	54.8995				2.32432	57.5945
			2.27628	54.8923				2.33634	57.6031
			2.28829	54.8851				2.34835	57.6117
			2.3003	54.8779				2.36036	57.6203
			2.31231	54.8707				2.37237	57.629
			2.32432	54.8635				2.38438	57.6376
			2.33634	54.8563				2.3964	57.6462
			2.34835	54.849				2.40841	57.6548
			2.36036	54.8418				2.42042	57.6635
			2.37237	54.8346				2.43243	57.6721
			2.38438	54.8274				2.44444	57.6807
			2.3964	54.8202				2.45646	57.6894
			2.40841	54.813				2.46847	57.698
			2.42042	54.8057				2.48048	57.7066
			2.43243	54.7985				2.49249	57.7153
			2.44444	54.7913				2.5	57.7207
			2.45646	54.784				2.5045	57.7239
			2.46847	54.7768				2.51652	57.7325
			2.48048	54.7696				2.52853	57.7412
			2.49249	54.7623				2.54054	57.7498
			2.5	54.7578				2.55255	57.7585
			2.5045	54.7551				2.56456	57.7671
			2.51652	54.7478				2.57658	57.7757
			2.52853	54.7406				2.58859	57.7844
			2.54054	54.7334				2.6006	57.793
			2.55255	54.7261				2.61261	57.8017
			2.56456	54.7189				2.62462	57.8103
			2.57658	54.7116				2.63664	57.8189
			2.58859	54.7043				2.64865	57.8276
			2.6006	54.6971				2.66066	57.8362
			2.61261	54.6898				2.67267	57.8449
			2.62462	54.6826				2.68468	57.8535
			2.63664	54.6753				2.6967	57.8622
			2.64865	54.668				2.70871	57.8708
			2.66066	54.6608				2.72072	57.8795
			2.67267	54.6535				2.73273	57.8881
			2.68468	54.6462				2.74474	57.8968
			2.6967	54.6389				2.75676	57.9054
			2.70871	54.6316				2.76877	57.9141
			2.72072	54.6243				2.78078	57.9228
			2.73273	54.6171				2.79279	57.9314
			2.74474	54.6098				2.8048	57.9401
			2.75676	54.6025				2.81682	57.9487
			2.76877	54.5952				2.82883	57.9574
			2.78078	54.5879				2.84084	57.966
			2.79279	54.5806				2.85285	57.9747
			2.8048	54.5733				2.86486	57.9834
			2.81682	54.566				2.87688	57.992
			2.82883	54.5587				2.88889	58.0007
			2.84084	54.5514				2.9009	58.0093
			2.85285	54.5441				2.91291	58.018
			2.86486	54.5368				2.92492	58.0267
			2.87688	54.5294				2.93694	58.0354
			2.88889	54.5221				2.94895	58.044
			2.9009	54.5148				2.96096	58.0527
			2.91291	54.5075				2.97297	58.0614
			2.92492	54.5002				2.98498	58.07
			2.93694	54.4928				2.997	58.0787
			2.94895	54.4855				3	58.0809
			2.96096	54.4782				3.00901	58.0874
			2.97297	54.4708				3.02102	58.096
			2.98498	54.4635				3.03303	58.1047
			2.997	54.4562				3.04505	58.1134
			3	54.4543				3.05706	58.1221
			3.00901	54.4488				3.06907	58.1308
			3.02102	54.4415				3.08108	58.1394
			3.03303	54.4341				3.09309	58.1481
			3.04505	54.4268				3.10511	58.1568
			3.05706	54.4194				3.11712	58.1655
			3.06907	54.4121				3.12913	58.1742
			3.08108	54.4047				3.14114	58.1828
			3.09309	54.3974				3.15315	58.1915
			3.10511	54.39				3.16517	58.2002
			3.11712	54.3826				3.17718	58.2089
			3.12913	54.3753				3.18919	58.2176
			3.14114	54.3679				3.2012	58.2263
			3.15315	54.3605				3.21321	58.235
			3.16517	54.3531				3.22523	58.2437
			3.17718	54.3458				3.23724	58.2523
			3.18919	54.3384				3.24925	58.261
			3.2012	54.331				3.26126	58.2697
			3.21321	54.3236				3.27327	58.2784
			3.22523	54.3162				3.28529	58.2871
			3.23724	54.3089				3.2973	58.2958
			3.24925	54.3015				3.30931	58.3045
			3.26126	54.2941				3.32132	58.3132
			3.27327	54.2867				3.33333	58.3219
			3.28529	54.2793				3.34535	58.3306
			3.2973	54.2719				3.35736	58.3393
			3.30931	54.2645				3.36937	58.348
			3.32132	54.2571				3.38138	58.3567
			3.33333	54.2497				3.39339	58.3654
			3.34535	54.2423				3.40541	58.3741
			3.35736	54.2349				3.41742	58.3828
			3.36937	54.2274				3.42943	58.3915
			3.38138	54.22				3.44144	58.4002
			3.39339	54.2126				3.45345	58.4089
			3.40541	54.2052				3.46547	58.4176
			3.41742	54.1978				3.47748	58.4263
			3.42943	54.1903				3.48949	58.435
			3.44144	54.1829				3.5	58.4427
			3.45345	54.1755				3.5015	58.4438
			3.46547	54.168				3.51351	58.4525
			3.47748	54.1606				3.52553	58.4612
			3.48949	54.1532				3.53754	58.4699
			3.5	54.1467				3.54955	58.4786
			3.5015	54.1457				3.56156	58.4873
			3.51351	54.1383				3.57357	58.496
			3.52553	54.1308				3.58559	58.5048
			3.53754	54.1234				3.5976	58.5135
			3.54955	54.1159				3.60961	58.5222
			3.56156	54.1085				3.62162	58.5309
			3.57357	54.101				3.63363	58.5396
			3.58559	54.0936				3.64565	58.5483
			3.5976	54.0861				3.65766	58.5571
			3.60961	54.0787				3.66967	58.5658
			3.62162	54.0712				3.68168	58.5745
			3.63363	54.0637				3.69369	58.5832
			3.64565	54.0562				3.70571	58.592
			3.65766	54.0488				3.71772	58.6007
			3.66967	54.0413				3.72973	58.6094
			3.68168	54.0338				3.74174	58.6181
			3.69369	54.0263				3.75375	58.6269
			3.70571	54.0189				3.76577	58.6356
			3.71772	54.0114				3.77778	58.6443
			3.72973	54.0039				3.78979	58.6531
			3.74174	53.9964				3.8018	58.6618
			3.75375	53.9889				3.81381	58.6705
			3.76577	53.9814				3.82583	58.6793
			3.77778	53.9739				3.83784	58.688
			3.78979	53.9664				3.84985	58.6968
			3.8018	53.9589				3.86186	58.7055
			3.81381	53.9514				3.87387	58.7142
			3.82583	53.9439				3.88589	58.723
			3.83784	53.9364				3.8979	58.7317
			3.84985	53.9289				3.90991	58.7405
			3.86186	53.9214				3.92192	58.7492
			3.87387	53.9139				3.93393	58.7579
			3.88589	53.9064				3.94595	58.7667
			3.8979	53.8988				3.95796	58.7754
			3.90991	53.8913				3.96997	58.7842
			3.92192	53.8838				3.98198	58.7929
			3.93393	53.8762				3.99399	58.8017
			3.94595	53.8687				4	58.806
			3.95796	53.8612				4.00601	58.8104
			3.96997	53.8537				4.01802	58.8192
			3.98198	53.8461				4.03003	58.8279
			3.99399	53.8386				4.04204	58.8367
			4	53.8348				4.05405	58.8454
			4.00601	53.831				4.06607	58.8542
			4.01802	53.8235				4.07808	58.8629
			4.03003	53.8159				4.09009	58.8717
			4.04204	53.8084				4.1021	58.8804
			4.05405	53.8008				4.11411	58.8892
			4.06607	53.7933				4.12613	58.8979
			4.07808	53.7857				4.13814	58.9067
			4.09009	53.7782				4.15015	58.9155
			4.1021	53.7706				4.16216	58.9242
			4.11411	53.763				4.17417	58.933
			4.12613	53.7555				4.18619	58.9417
			4.13814	53.7479				4.1982	58.9505
			4.15015	53.7403				4.21021	58.9593
			4.16216	53.7328				4.22222	58.968
			4.17417	53.7252				4.23423	58.9768
			4.18619	53.7176				4.24625	58.9856
			4.1982	53.71				4.25826	58.9943
			4.21021	53.7024				4.27027	59.0031
			4.22222	53.6949				4.28228	59.0119
			4.23423	53.6873				4.29429	59.0207
			4.24625	53.6797				4.30631	59.0294
			4.25	53.6773				4.31832	59.0382
			4.25826	53.6721				4.33033	59.047
			4.27027	53.6645				4.34234	59.0557
			4.28228	53.6569				4.35435	59.0645
			4.29429	53.6493				4.36637	59.0733
			4.30631	53.6417				4.37838	59.0821
			4.31832	53.6341				4.39039	59.0908
			4.33033	53.6265				4.4024	59.0996
			4.34234	53.6189				4.41441	59.1084
			4.35435	53.6113				4.42643	59.1172
			4.36637	53.6037				4.43844	59.126
			4.37838	53.596				4.45045	59.1347
			4.39039	53.5884				4.46246	59.1435
			4.4024	53.5808				4.47447	59.1523
			4.41441	53.5732				4.48649	59.1611
			4.42643	53.5655				4.4985	59.1699
			4.43844	53.5579				4.5	59.171
			4.45045	53.5503				4.51051	59.1787
			4.46246	53.5427				4.52252	59.1875
			4.47447	53.535				4.53453	59.1962
			4.48649	53.5274				4.54655	59.205
			4.4985	53.5197				4.55856	59.2138
			4.5	53.5188				4.57057	59.2226
			4.51051	53.5121				4.58258	59.2314
			4.52252	53.5044				4.59459	59.2402
			4.53453	53.4968				4.60661	59.249
			4.54655	53.4891				4.61862	59.2578
			4.55856	53.4815				4.63063	59.2666
			4.57057	53.4738				4.64264	59.2754
			4.58258	53.4662				4.65465	59.2842
			4.59459	53.4585				4.66667	59.293
			4.60661	53.4509				4.67868	59.3018
			4.61862	53.4432				4.69069	59.3106
			4.63063	53.4355				4.7027	59.3194
			4.64264	53.4278				4.71471	59.3282
			4.65465	53.4202				4.72673	59.337
			4.66667	53.4125				4.73874	59.3458
			4.67868	53.4048				4.75075	59.3546
			4.69069	53.3972				4.76276	59.3634
			4.7027	53.3895				4.77477	59.3722
			4.71471	53.3818				4.78679	59.381
			4.72673	53.3741				4.7988	59.3898
			4.73874	53.3664				4.81081	59.3986
			4.75	53.3592				4.82282	59.4074
			4.75075	53.3587				4.83483	59.4163
			4.76276	53.351				4.84685	59.4251
			4.77477	53.3433				4.85886	59.4339
			4.78679	53.3356				4.87087	59.4427
			4.7988	53.3279				4.88288	59.4515
			4.81081	53.3202				4.89489	59.4603
			4.82282	53.3125				4.90691	59.4691
			4.83483	53.3048				4.91892	59.478
			4.84685	53.2971				4.93093	59.4868
			4.85886	53.2894				4.94294	59.4956
			4.87087	53.2817				4.95495	59.5044
			4.88288	53.2739				4.96697	59.5132
			4.89489	53.2662				4.97898	59.5221
			4.90691	53.2585				4.99099	59.5309
			4.91892	53.2508				5	59.5375
			4.93093	53.243				5.003	59.5397
			4.94294	53.2353				5.01502	59.5485
			4.95495	53.2276				5.02703	59.5574
			4.96697	53.2199				5.03904	59.5662
			4.97898	53.2121				5.05105	59.575
			4.99099	53.2044				5.06306	59.5838
			5	53.1986				5.07508	59.5927
			5.003	53.1966				5.08709	59.6015
			5.01502	53.1889				5.0991	59.6103
			5.02703	53.1811				5.11111	59.6192
			5.03904	53.1734				5.12312	59.628
			5.05105	53.1656				5.13514	59.6368
			5.06306	53.1579				5.14715	59.6457
			5.07508	53.1501				5.15916	59.6545
			5.08709	53.1424				5.17117	59.6633
			5.0991	53.1346				5.18318	59.6722
			5.11111	53.1268				5.1952	59.681
			5.12312	53.1191				5.20721	59.6899
			5.13514	53.1113				5.21922	59.6987
			5.14715	53.1035				5.23123	59.7075
			5.15916	53.0958				5.24324	59.7164
			5.17117	53.088				5.25526	59.7252
			5.18318	53.0802				5.26727	59.7341
			5.1952	53.0724				5.27928	59.7429
			5.20721	53.0647				5.29129	59.7518
			5.21922	53.0569				5.3033	59.7606
			5.23123	53.0491				5.31532	59.7695
			5.24324	53.0413				5.32733	59.7783
			5.25	53.0369				5.33934	59.7871
			5.25526	53.0335				5.35135	59.796
			5.26727	53.0257				5.36336	59.8049
			5.27928	53.0179				5.37538	59.8137
			5.29129	53.0101				5.38739	59.8226
			5.3033	53.0023				5.3994	59.8314
			5.31532	52.9945				5.41141	59.8403
			5.32733	52.9867				5.42342	59.8491
			5.33934	52.9789				5.43544	59.858
			5.35135	52.9711				5.44745	59.8668
			5.36336	52.9633				5.45946	59.8757
			5.37538	52.9554				5.47147	59.8846
			5.38739	52.9476				5.48348	59.8934
			5.3994	52.9398				5.4955	59.9023
			5.41141	52.932				5.5	59.9056
			5.42342	52.9241				5.50751	59.9111
			5.43544	52.9163				5.51952	59.92
			5.44745	52.9085				5.53153	59.9289
			5.45946	52.9006				5.54354	59.9377
			5.47147	52.8928				5.55556	59.9466
			5.48348	52.885				5.56757	59.9555
			5.4955	52.8771				5.57958	59.9643
			5.5	52.8742				5.59159	59.9732
			5.50751	52.8693				5.6036	59.9821
			5.51952	52.8614				5.61562	59.9909
			5.53153	52.8536				5.62763	59.9998
			5.54354	52.8457				5.63964	60.0087
			5.55556	52.8379				5.65165	60.0176
			5.56757	52.83				5.66366	60.0264
			5.57958	52.8222				5.67568	60.0353
			5.59159	52.8143				5.68769	60.0442
			5.6036	52.8064				5.6997	60.0531
			5.61562	52.7986				5.71171	60.0619
			5.62763	52.7907				5.72372	60.0708
			5.63964	52.7828				5.73574	60.0797
			5.65165	52.775				5.74775	60.0886
			5.75	52.7104				5.75976	60.0975
			6	52.5456				6	60.2753

## Sheet: 2f_fitdata
Angle	d(delta_H)/dI	d(delta_H)/dI_error	phyH	d(delta_H)/dI_calculation	phyH	d(delta_H)/dI_calculation
deg	Oe/mA	Oe/mA	degree	Oe/mA	degree	Oe/mA
-203.74	-0.02015	0.0303	-45	0.297863	-225	-0.29786
-185.5	-0.01574	0.02598	-41.0002	0.266031	-221	-0.26603
-173.34	0.07741	0.05039	-36.9998	0.240088	-217	-0.24009
-165.74	0.12482	0.03188	-33	0.217998	-213	-0.218
-133.82	0.25768	0.02509	-29.0002	0.191916	-209	-0.19192
-124.7	0.35273	0.02462	-24.9998	0.168707	-205	-0.16871
-114.06	0.53019	0.0511	-20.9999	0.144366	-201	-0.14437
-106.46	1.1916	0.19712	-17.0001	0.118767	-197	-0.11877
-104.94	1.54956	0.06356	-12.9997	0.092378	-193	-0.09238
-97.34	0.975676	0.05694	-8.99992	0.065046	-189	-0.06505
-94.3	0.8241	0.06625	-5.0001	0.034705	-185	-0.03471
-94.3	0.64729	0.07364	-1.00028	0.0069	-181	-0.0069
-94.3	0.992055	0.05917	3.00011	-0.0228	-177	0.022798
-85.18	0.85535	0.07806	6.99993	-0.05339	-173	0.053394
-85.18	0.76006	0.06584	10.9998	-0.0806	-169	0.080604
-83.66	0.91673	0.06209	15.0001	-0.10824	-165	0.108242
-79.1	1.15717	0.246353	19	-0.13401	-161	0.13401
-79.1	1.53731	0.161967	22.9998	-0.15914	-157	0.15914
-74.54	1.09566	0.10755	27.0002	-0.18321	-153	0.183205
-73.02	1.5358	0.052503	31	-0.20747	-149	0.207471
-69.98	0.84196	0.1565	34.9998	-0.23137	-145	0.231368
-63.9	0.48337	0.0306	39.0002	-0.2577	-141	0.257699
-54.78	0.23709	0.05735	43	-0.2858	-137	0.285802
-44.14	0.237	0.035	46.9998	-0.31876	-133	0.318759
-34.38	0.19792	0.0481	51.0002	-0.36028	-129	0.360275
-33.5	0.19182	0.0338	55	-0.41195	-125	0.411951
-23.74	0.13677	0.03123	58.9999	-0.48592	-121	0.48592
-14.62	0.12667	0.03108	63.0003	-0.59432	-117	0.59432
6.66	-0.02088	0.04205	67.0001	-0.7871	-113	0.7871
14.26	-0.04992	0.03162	70.9999	-1.17489	-109	1.17489
24.9	-0.13894	0.04166	75.0003	-1.77367	-105	1.77367
35.54	-0.18335	0.0331	79.0001	-1.30698	-101	1.30698
46.18	-0.23012	0.05024	82.9999	-0.91745	-97.0001	0.917448
55.3	-0.36819	0.0488	86.9997	-0.77166	-93.0003	0.771657
65.94	-0.54961	0.03617	91.0001	-0.74632	-88.9999	0.746323
73.54	-1.03862	0.24809	94.9999	-0.82128	-85.0001	0.821276
75.06	-1.35564	0.135022	98.9998	-1.06139	-81.0002	1.0614
76.58	-1.41627	0.145148	103	-1.63497	-76.9998	1.63497
85.7	-0.97699	0.06347	107	-1.50579	-73	1.50579
85.7	-0.66988	0.08714	111	-0.93433	-69.0002	0.934329
85.7	-0.6725	0.0537	115	-0.66779	-64.9998	0.667794
88.74	-0.61114	0.07125	119	-0.53045	-61	0.53045
90.26	-0.47524	0.06865	123	-0.43899	-57.0002	0.438988
91.78	-0.47452	0.0581	127	-0.38105	-52.9998	0.38105
94.82	-0.69375	0.06705	131	-0.33706	-49	0.337057
94.82	-0.6485	0.06127	135	-0.29786	-45.0002	0.297865
96.34	-0.56101	0.02649	139	-0.26603	-40.9998	0.266026
97.86	-0.953	0.09429	143	-0.24009	-36.9999	0.24009
100.9	-1.13352	0.28811	147	-0.218	-33.0001	0.218
105.46	-1.56504	0.09005	151	-0.19191	-28.9997	0.191912
105.46	-1.20479	0.06397	155	-0.16871	-24.9999	0.168709
106.98	-1.09489	0.10429	159	-0.14437	-21.0001	0.144367
110.02	-0.53904	0.09579	163	-0.11877	-17.0003	0.118768
116.1	-0.4201	0.03143	167	-0.09238	-12.9999	0.09238
125.22	-0.32646	0.03021	171	-0.06505	-9.00007	0.065047
			175	-0.03471	-5.00025	0.034707
			179	-0.0069	-0.99986	0.006896
			183	0.022796	2.99996	-0.0228
			187	0.053393	6.99978	-0.05339
			191	0.080607	11.0002	-0.08061
			195	0.108241	15	-0.10824
			199	0.134009	18.9998	-0.13401
			203	0.159143	23.0002	-0.15914
			207	0.183204	27	-0.1832
			211	0.20747	30.9998	-0.20747
			215	0.231372	35.0002	-0.23137
			219	0.257698	39	-0.2577
			223	0.285801	42.9999	-0.2858
			227	0.318768	47.0003	-0.31877
			231	0.360273	51.0001	-0.36027
			235	0.411947	54.9999	-0.41195
			239	0.485924	59.0003	-0.48592
			243	0.594313	63.0001	-0.59431
			247	0.78709	66.9999	-0.78709
			251	1.17487	70.9997	-1.17487
			255	1.77364	75.0001	-1.77364
			259	1.30697	78.9999	-1.30697
			263	0.917449	82.9998	-0.91745
			267	0.771655	87.0002	-0.77165
			271	0.746322	91	-0.74632
			275	0.821274	94.9998	-0.82127
			279	1.06139	99.0002	-1.06139
			283	1.63272	103	-1.63272
			287	1.50581	107	-1.50581
			291	0.934304	111	-0.9343
			295	0.667799	115	-0.6678
			299	0.530454	119	-0.53045
			303	0.438979	123	-0.43898
			307	0.381053	127	-0.38105
			311	0.337059	131	-0.33706
			315	0.29786	135	-0.29786
