# Supplementary material for: Signatures of magnetism control by flow of angular momentum
Source: Nature. 2024 Sep 4;633(8030):548–53. doi: 10.1038/s41586-024-07914-y (PMC11410660; doi:10.1038/s41586-024-07914-y)
Supplement: Supplementary file 4 — Source Data Fig. 3 [file 41586_2024_7914_MOESM4_ESM.xlsx]

## Sheet: 3a_fitdata
Current	HR_exp	HR_err	Current	Hr_fit	Current	HR_exp	HR_err	Current	Hr_fit	Current	HR_exp	HR_err	Current	Hr_fit
mA	Oe	Oe	mA	Oe	mA	Oe	Oe	mA	Oe	mA	Oe	Oe	mA	Oe
	[110]_fre=12Ghz	[110]_fre=12Ghz		[110]_fre=12Ghz		[110]_fre=15Ghz	[110]_fre=15Ghz		[110]_fre=15Ghz		[110]_fre=18Ghz	[110]_fre=18Ghz		[110]_fre=18Ghz
0	665.819	0.0698817	-4	672.796	0	1122.95	0.059906	-4	1130.68	1	1659.03	0.04251	-3.86386	1667.45
0.5	665.721	0.0646074	-3.87187	672.442	0.5	1122.79	0.0528962	-3.87187	1130.27	1.5	1659.02	0.04376	-3.85586	1667.42
1	665.506	0.0623781	-3.86386	672.42	1	1122.61	0.0498269	-3.86386	1130.24	2	1659.31	0.0391	-3.84785	1667.39
1.5	665.67	0.0667283	-3.85586	672.399	1.5	1122.75	0.0515306	-3.85586	1130.22	2.5	1659.77	0.04095	-3.83984	1667.36
2	665.781	0.0613314	-3.84785	672.377	2	1123.02	0.0493935	-3.84785	1130.19	3	1660.34	0.04817	-3.83183	1667.34
2.5	666.069	0.0622801	-3.83984	672.355	2.5	1123.46	0.0478216	-3.83984	1130.17	3.5	1661.19	0.0502	-3.82382	1667.31
3	666.55	0.0640703	-3.83183	672.334	3	1124.11	0.0481415	-3.83183	1130.14	4	1662.12	0.04882	-3.81582	1667.28
3.5	667.25	0.0652917	-3.82382	672.312	3.5	1124.83	0.0482842	-3.82382	1130.11	-0.5	1659.84	0.04732	-3.80781	1667.25
4	667.822	0.0599991	-3.81582	672.29	4	1125.79	0.045891	-3.81582	1130.09	-1	1660.55	0.0501	-3.7998	1667.23
-0.5	666.458	0.0749864	-3.80781	672.269	-0.5	1123.27	0.0504056	-3.80781	1130.06	-1.5	1661.36	0.04835	-3.79179	1667.2
-1	666.961	0.0747572	-3.7998	672.247	-1	1123.84	0.0482031	-3.7998	1130.04	-2	1662.28	0.04248	-3.78378	1667.17
-1.5	667.586	0.0772157	-3.79179	672.226	-1.5	1124.61	0.0491128	-3.79179	1130.01	-2.5	1663.39	0.04507	-3.77578	1667.15
-2	668.379	0.0723485	-3.78378	672.204	-2	1125.48	0.0522574	-3.78378	1129.99	-3	1664.73	0.04412	-3.76777	1667.12
-2.5	669.254	0.0716538	-3.77578	672.183	-2.5	1126.5	0.0516532	-3.77578	1129.96	-3.5	1666.22	0.04365	-3.75976	1667.09
-3	670.238	0.074185	-3.76777	672.162	-3	1127.8	0.0492016	-3.76777	1129.94	-4	1667.92	0.05158	-3.75175	1667.07
-3.5	671.483	0.079088	-3.75976	672.14	-3.5	1129.16	0.0524242	-3.75976	1129.91				-3.74374	1667.04
-4	672.69	0.0754188	-3.75175	672.119	-4	1130.63	0.0530752	-3.75175	1129.89				-3.73574	1667.01
			-3.74374	672.098				-3.74374	1129.86				-3.72773	1666.98
			-3.73574	672.076				-3.73574	1129.84				-3.71972	1666.96
			-3.72773	672.055				-3.72773	1129.82				-3.71171	1666.93
			-3.71972	672.034				-3.71972	1129.79				-3.7037	1666.9
			-3.71171	672.013				-3.71171	1129.77				-3.6957	1666.88
			-3.7037	671.992				-3.7037	1129.74				-3.68769	1666.85
			-3.6957	671.971				-3.6957	1129.72				-3.67968	1666.83
			-3.68769	671.95				-3.68769	1129.69				-3.67167	1666.8
			-3.67968	671.929				-3.67968	1129.67				-3.66366	1666.77
			-3.67167	671.908				-3.67167	1129.64				-3.65566	1666.75
			-3.66366	671.887				-3.66366	1129.62				-3.64765	1666.72
			-3.65566	671.866				-3.65566	1129.59				-3.63964	1666.69
			-3.64765	671.845				-3.64765	1129.57				-3.63163	1666.67
			-3.63964	671.824				-3.63964	1129.55				-3.62362	1666.64
			-3.63163	671.803				-3.63163	1129.52				-3.61562	1666.62
			-3.62362	671.783				-3.62362	1129.5				-3.60761	1666.59
			-3.61562	671.762				-3.61562	1129.47				-3.5996	1666.56
			-3.60761	671.741				-3.60761	1129.45				-3.59159	1666.54
			-3.5996	671.721				-3.5996	1129.43				-3.58358	1666.51
			-3.59159	671.7				-3.59159	1129.4				-3.57558	1666.49
			-3.58358	671.679				-3.58358	1129.38				-3.56757	1666.46
			-3.57558	671.659				-3.57558	1129.35				-3.55956	1666.43
			-3.56757	671.638				-3.56757	1129.33				-3.55155	1666.41
			-3.55956	671.618				-3.55956	1129.31				-3.54354	1666.38
			-3.55155	671.597				-3.55155	1129.28				-3.53554	1666.36
			-3.54354	671.577				-3.54354	1129.26				-3.52753	1666.33
			-3.53554	671.557				-3.53554	1129.23				-3.51952	1666.31
			-3.52753	671.536				-3.52753	1129.21				-3.51151	1666.28
			-3.51952	671.516				-3.51952	1129.19				-3.5035	1666.25
			-3.51151	671.496				-3.51151	1129.16				-3.5	1666.24
			-3.5035	671.475				-3.5035	1129.14				-3.4955	1666.23
			-3.5	671.467				-3.5	1129.13				-3.48749	1666.2
			-3.4955	671.455				-3.4955	1129.12				-3.47948	1666.18
			-3.48749	671.435				-3.48749	1129.09				-3.47147	1666.15
			-3.47948	671.415				-3.47948	1129.07				-3.46346	1666.13
			-3.47147	671.395				-3.47147	1129.05				-3.45546	1666.1
			-3.46346	671.375				-3.46346	1129.02				-3.44745	1666.08
			-3.45546	671.355				-3.45546	1129				-3.43944	1666.05
			-3.44745	671.335				-3.44745	1128.98				-3.43143	1666.03
			-3.43944	671.315				-3.43944	1128.95				-3.42342	1666
			-3.43143	671.295				-3.43143	1128.93				-3.41542	1665.98
			-3.42342	671.275				-3.42342	1128.91				-3.40741	1665.95
			-3.41542	671.255				-3.41542	1128.88				-3.3994	1665.93
			-3.40741	671.235				-3.40741	1128.86				-3.39139	1665.9
			-3.3994	671.216				-3.3994	1128.84				-3.38338	1665.88
			-3.39139	671.196				-3.39139	1128.82				-3.37538	1665.85
			-3.38338	671.176				-3.38338	1128.79				-3.36737	1665.83
			-3.37538	671.157				-3.37538	1128.77				-3.35936	1665.8
			-3.36737	671.137				-3.36737	1128.75				-3.35135	1665.78
			-3.35936	671.117				-3.35936	1128.72				-3.34334	1665.75
			-3.35135	671.098				-3.35135	1128.7				-3.33534	1665.73
			-3.34334	671.078				-3.34334	1128.68				-3.32733	1665.7
			-3.33534	671.059				-3.33534	1128.66				-3.31932	1665.68
			-3.32733	671.039				-3.32733	1128.63				-3.31131	1665.66
			-3.31932	671.02				-3.31932	1128.61				-3.3033	1665.63
			-3.31131	671				-3.31131	1128.59				-3.2953	1665.61
			-3.3033	670.981				-3.3033	1128.57				-3.28729	1665.58
			-3.2953	670.962				-3.2953	1128.54				-3.27928	1665.56
			-3.28729	670.942				-3.28729	1128.52				-3.27127	1665.53
			-3.27928	670.923				-3.27928	1128.5				-3.26326	1665.51
			-3.27127	670.904				-3.27127	1128.48				-3.25526	1665.49
			-3.26326	670.885				-3.26326	1128.45				-3.24725	1665.46
			-3.25526	670.866				-3.25526	1128.43				-3.23924	1665.44
			-3.24725	670.846				-3.24725	1128.41				-3.23123	1665.41
			-3.23924	670.827				-3.23924	1128.39				-3.22322	1665.39
			-3.23123	670.808				-3.23123	1128.37				-3.21522	1665.37
			-3.22322	670.789				-3.22322	1128.34				-3.20721	1665.34
			-3.21522	670.77				-3.21522	1128.32				-3.1992	1665.32
			-3.20721	670.751				-3.20721	1128.3				-3.19119	1665.3
			-3.1992	670.733				-3.1992	1128.28				-3.18318	1665.27
			-3.19119	670.714				-3.19119	1128.26				-3.17518	1665.25
			-3.18318	670.695				-3.18318	1128.23				-3.16717	1665.22
			-3.17518	670.676				-3.17518	1128.21				-3.15916	1665.2
			-3.16717	670.657				-3.16717	1128.19				-3.15115	1665.18
			-3.15916	670.639				-3.15916	1128.17				-3.14314	1665.15
			-3.15115	670.62				-3.15115	1128.15				-3.13514	1665.13
			-3.14314	670.601				-3.14314	1128.13				-3.12713	1665.11
			-3.13514	670.583				-3.13514	1128.1				-3.11912	1665.08
			-3.12713	670.564				-3.12713	1128.08				-3.11111	1665.06
			-3.11912	670.545				-3.11912	1128.06				-3.1031	1665.04
			-3.11111	670.527				-3.11111	1128.04				-3.0951	1665.01
			-3.1031	670.508				-3.1031	1128.02				-3.08709	1664.99
			-3.0951	670.49				-3.0951	1128				-3.07908	1664.97
			-3.08709	670.471				-3.08709	1127.98				-3.07107	1664.94
			-3.07908	670.453				-3.07908	1127.95				-3.06306	1664.92
			-3.07107	670.435				-3.07107	1127.93				-3.05506	1664.9
			-3.06306	670.416				-3.06306	1127.91				-3.04705	1664.88
			-3.05506	670.398				-3.05506	1127.89				-3.03904	1664.85
			-3.04705	670.38				-3.04705	1127.87				-3.03103	1664.83
			-3.03904	670.362				-3.03904	1127.85				-3.02302	1664.81
			-3.03103	670.344				-3.03103	1127.83				-3.01502	1664.78
			-3.02302	670.325				-3.02302	1127.81				-3.00701	1664.76
			-3.01502	670.307				-3.01502	1127.79				-3	1664.74
			-3.00701	670.289				-3.00701	1127.77				-2.999	1664.74
			-3	670.273				-3	1127.75				-2.99099	1664.72
			-2.999	670.271				-2.999	1127.74				-2.98298	1664.69
			-2.99099	670.253				-2.99099	1127.72				-2.97497	1664.67
			-2.98298	670.235				-2.98298	1127.7				-2.96697	1664.65
			-2.97497	670.217				-2.97497	1127.68				-2.95896	1664.63
			-2.96697	670.199				-2.96697	1127.66				-2.95095	1664.6
			-2.95896	670.182				-2.95896	1127.64				-2.94294	1664.58
			-2.95095	670.164				-2.95095	1127.62				-2.93493	1664.56
			-2.94294	670.146				-2.94294	1127.6				-2.92693	1664.54
			-2.93493	670.128				-2.93493	1127.58				-2.91892	1664.51
			-2.92693	670.11				-2.92693	1127.56				-2.91091	1664.49
			-2.91892	670.093				-2.91892	1127.54				-2.9029	1664.47
			-2.91091	670.075				-2.91091	1127.52				-2.89489	1664.45
			-2.9029	670.057				-2.9029	1127.5				-2.88689	1664.43
			-2.89489	670.04				-2.89489	1127.48				-2.87888	1664.4
			-2.88689	670.022				-2.88689	1127.46				-2.87087	1664.38
			-2.87888	670.005				-2.87888	1127.44				-2.86286	1664.36
			-2.87087	669.987				-2.87087	1127.42				-2.85485	1664.34
			-2.86286	669.97				-2.86286	1127.4				-2.84685	1664.32
			-2.85485	669.953				-2.85485	1127.38				-2.83884	1664.3
			-2.84685	669.935				-2.84685	1127.36				-2.83083	1664.27
			-2.83884	669.918				-2.83884	1127.34				-2.82282	1664.25
			-2.83083	669.9				-2.83083	1127.32				-2.81481	1664.23
			-2.82282	669.883				-2.82282	1127.3				-2.80681	1664.21
			-2.81481	669.866				-2.81481	1127.28				-2.7988	1664.19
			-2.80681	669.849				-2.80681	1127.26				-2.79079	1664.17
			-2.7988	669.832				-2.7988	1127.24				-2.78278	1664.14
			-2.79079	669.814				-2.79079	1127.22				-2.77477	1664.12
			-2.78278	669.797				-2.78278	1127.2				-2.76677	1664.1
			-2.77477	669.78				-2.77477	1127.18				-2.75876	1664.08
			-2.76677	669.763				-2.76677	1127.16				-2.75075	1664.06
			-2.75876	669.746				-2.75876	1127.14				-2.74274	1664.04
			-2.75075	669.729				-2.75075	1127.12				-2.73473	1664.02
			-2.74274	669.712				-2.74274	1127.1				-2.72673	1664
			-2.73473	669.696				-2.73473	1127.08				-2.71872	1663.97
			-2.72673	669.679				-2.72673	1127.06				-2.71071	1663.95
			-2.71872	669.662				-2.71872	1127.04				-2.7027	1663.93
			-2.71071	669.645				-2.71071	1127.02				-2.69469	1663.91
			-2.7027	669.628				-2.7027	1127				-2.68669	1663.89
			-2.69469	669.612				-2.69469	1126.98				-2.67868	1663.87
			-2.68669	669.595				-2.68669	1126.96				-2.67067	1663.85
			-2.67868	669.578				-2.67868	1126.95				-2.66266	1663.83
			-2.67067	669.562				-2.67067	1126.93				-2.65465	1663.81
			-2.66266	669.545				-2.66266	1126.91				-2.64665	1663.79
			-2.65465	669.529				-2.65465	1126.89				-2.63864	1663.77
			-2.64665	669.512				-2.64665	1126.87				-2.63063	1663.75
			-2.63864	669.496				-2.63864	1126.85				-2.62262	1663.72
			-2.63063	669.479				-2.63063	1126.83				-2.61461	1663.7
			-2.62262	669.463				-2.62262	1126.81				-2.60661	1663.68
			-2.61461	669.446				-2.61461	1126.79				-2.5986	1663.66
			-2.60661	669.43				-2.60661	1126.78				-2.59059	1663.64
			-2.5986	669.414				-2.5986	1126.76				-2.58258	1663.62
			-2.59059	669.398				-2.59059	1126.74				-2.57457	1663.6
			-2.58258	669.381				-2.58258	1126.72				-2.56657	1663.58
			-2.57457	669.365				-2.57457	1126.7				-2.55856	1663.56
			-2.56657	669.349				-2.56657	1126.68				-2.55055	1663.54
			-2.55856	669.333				-2.55856	1126.66				-2.54254	1663.52
			-2.55055	669.317				-2.55055	1126.65				-2.53453	1663.5
			-2.54254	669.301				-2.54254	1126.63				-2.52653	1663.48
			-2.53453	669.285				-2.53453	1126.61				-2.51852	1663.46
			-2.52653	669.269				-2.52653	1126.59				-2.51051	1663.44
			-2.51852	669.253				-2.51852	1126.57				-2.5025	1663.42
			-2.51051	669.237				-2.51051	1126.55				-2.5	1663.42
			-2.5025	669.221				-2.5025	1126.54				-2.49449	1663.4
			-2.5	669.216				-2.5	1126.53				-2.48649	1663.38
			-2.49449	669.205				-2.49449	1126.52				-2.47848	1663.36
			-2.48649	669.189				-2.48649	1126.5				-2.47047	1663.34
			-2.47848	669.174				-2.47848	1126.48				-2.46246	1663.32
			-2.47047	669.158				-2.47047	1126.46				-2.45445	1663.3
			-2.46246	669.142				-2.46246	1126.44				-2.44645	1663.28
			-2.45445	669.127				-2.45445	1126.43				-2.43844	1663.26
			-2.44645	669.111				-2.44645	1126.41				-2.43043	1663.24
			-2.43844	669.095				-2.43844	1126.39				-2.42242	1663.23
			-2.43043	669.08				-2.43043	1126.37				-2.41441	1663.21
			-2.42242	669.064				-2.42242	1126.36				-2.40641	1663.19
			-2.41441	669.049				-2.41441	1126.34				-2.3984	1663.17
			-2.40641	669.033				-2.40641	1126.32				-2.39039	1663.15
			-2.3984	669.018				-2.3984	1126.3				-2.38238	1663.13
			-2.39039	669.002				-2.39039	1126.28				-2.37437	1663.11
			-2.38238	668.987				-2.38238	1126.27				-2.36637	1663.09
			-2.37437	668.972				-2.37437	1126.25				-2.35836	1663.07
			-2.36637	668.957				-2.36637	1126.23				-2.35035	1663.05
			-2.35836	668.941				-2.35836	1126.21				-2.34234	1663.03
			-2.35035	668.926				-2.35035	1126.2				-2.33433	1663.01
			-2.34234	668.911				-2.34234	1126.18				-2.32633	1663
			-2.33433	668.896				-2.33433	1126.16				-2.31832	1662.98
			-2.32633	668.881				-2.32633	1126.15				-2.31031	1662.96
			-2.31832	668.866				-2.31832	1126.13				-2.3023	1662.94
			-2.31031	668.851				-2.31031	1126.11				-2.29429	1662.92
			-2.3023	668.836				-2.3023	1126.09				-2.28629	1662.9
			-2.29429	668.821				-2.29429	1126.08				-2.27828	1662.88
			-2.28629	668.806				-2.28629	1126.06				-2.27027	1662.86
			-2.27828	668.791				-2.27828	1126.04				-2.26226	1662.85
			-2.27027	668.776				-2.27027	1126.03				-2.25425	1662.83
			-2.26226	668.761				-2.26226	1126.01				-2.24625	1662.81
			-2.25425	668.746				-2.25425	1125.99				-2.23824	1662.79
			-2.24625	668.731				-2.24625	1125.98				-2.23023	1662.77
			-2.23824	668.717				-2.23824	1125.96				-2.22222	1662.75
			-2.23023	668.702				-2.23023	1125.94				-2.21421	1662.74
			-2.22222	668.687				-2.22222	1125.92				-2.20621	1662.72
			-2.21421	668.673				-2.21421	1125.91				-2.1982	1662.7
			-2.20621	668.658				-2.20621	1125.89				-2.19019	1662.68
			-2.1982	668.644				-2.1982	1125.87				-2.18218	1662.66
			-2.19019	668.629				-2.19019	1125.86				-2.17417	1662.65
			-2.18218	668.615				-2.18218	1125.84				-2.16617	1662.63
			-2.17417	668.6				-2.17417	1125.83				-2.15816	1662.61
			-2.16617	668.586				-2.16617	1125.81				-2.15015	1662.59
			-2.15816	668.571				-2.15816	1125.79				-2.14214	1662.57
			-2.15015	668.557				-2.15015	1125.78				-2.13413	1662.56
			-2.14214	668.543				-2.14214	1125.76				-2.12613	1662.54
			-2.13413	668.528				-2.13413	1125.74				-2.11812	1662.52
			-2.12613	668.514				-2.12613	1125.73				-2.11011	1662.5
			-2.11812	668.5				-2.11812	1125.71				-2.1021	1662.48
			-2.11011	668.486				-2.11011	1125.7				-2.09409	1662.47
			-2.1021	668.472				-2.1021	1125.68				-2.08609	1662.45
			-2.09409	668.458				-2.09409	1125.66				-2.07808	1662.43
			-2.08609	668.444				-2.08609	1125.65				-2.07007	1662.41
			-2.07808	668.43				-2.07808	1125.63				-2.06206	1662.4
			-2.07007	668.416				-2.07007	1125.62				-2.05405	1662.38
			-2.06206	668.402				-2.06206	1125.6				-2.04605	1662.36
			-2.05405	668.388				-2.05405	1125.58				-2.03804	1662.35
			-2.04605	668.374				-2.04605	1125.57				-2.03003	1662.33
			-2.03804	668.36				-2.03804	1125.55				-2.02202	1662.31
			-2.03003	668.346				-2.03003	1125.54				-2.01401	1662.29
			-2.02202	668.332				-2.02202	1125.52				-2.00601	1662.28
			-2.01401	668.319				-2.01401	1125.51				-2	1662.26
			-2.00601	668.305				-2.00601	1125.49				-1.998	1662.26
			-2	668.295				-2	1125.48				-1.98999	1662.24
			-1.998	668.291				-1.998	1125.47				-1.98198	1662.23
			-1.98999	668.278				-1.98999	1125.46				-1.97397	1662.21
			-1.98198	668.264				-1.98198	1125.44				-1.96597	1662.19
			-1.97397	668.25				-1.97397	1125.43				-1.95796	1662.18
			-1.96597	668.237				-1.96597	1125.41				-1.94995	1662.16
			-1.95796	668.223				-1.95796	1125.4				-1.94194	1662.14
			-1.94995	668.21				-1.94995	1125.38				-1.93393	1662.12
			-1.94194	668.196				-1.94194	1125.37				-1.92593	1662.11
			-1.93393	668.183				-1.93393	1125.35				-1.91792	1662.09
			-1.92593	668.17				-1.92593	1125.34				-1.90991	1662.08
			-1.91792	668.156				-1.91792	1125.32				-1.9019	1662.06
			-1.90991	668.143				-1.90991	1125.31				-1.89389	1662.04
			-1.9019	668.13				-1.9019	1125.29				-1.88589	1662.03
			-1.89389	668.117				-1.89389	1125.28				-1.87788	1662.01
			-1.88589	668.103				-1.88589	1125.26				-1.86987	1661.99
			-1.87788	668.09				-1.87788	1125.25				-1.86186	1661.98
			-1.86987	668.077				-1.86987	1125.23				-1.85385	1661.96
			-1.86186	668.064				-1.86186	1125.22				-1.84585	1661.94
			-1.85385	668.051				-1.85385	1125.2				-1.83784	1661.93
			-1.84585	668.038				-1.84585	1125.19				-1.82983	1661.91
			-1.83784	668.025				-1.83784	1125.17				-1.82182	1661.9
			-1.82983	668.012				-1.82983	1125.16				-1.81381	1661.88
			-1.82182	667.999				-1.82182	1125.14				-1.80581	1661.86
			-1.81381	667.986				-1.81381	1125.13				-1.7978	1661.85
			-1.80581	667.973				-1.80581	1125.11				-1.78979	1661.83
			-1.7978	667.961				-1.7978	1125.1				-1.78178	1661.82
			-1.78979	667.948				-1.78979	1125.09				-1.77377	1661.8
			-1.78178	667.935				-1.78178	1125.07				-1.76577	1661.78
			-1.77377	667.922				-1.77377	1125.06				-1.75776	1661.77
			-1.76577	667.91				-1.76577	1125.04				-1.74975	1661.75
			-1.75776	667.897				-1.75776	1125.03				-1.74174	1661.74
			-1.74975	667.884				-1.74975	1125.01				-1.73373	1661.72
			-1.74174	667.872				-1.74174	1125				-1.72573	1661.71
			-1.73373	667.859				-1.73373	1124.99				-1.71772	1661.69
			-1.72573	667.847				-1.72573	1124.97				-1.70971	1661.68
			-1.71772	667.834				-1.71772	1124.96				-1.7017	1661.66
			-1.70971	667.822				-1.70971	1124.94				-1.69369	1661.64
			-1.7017	667.81				-1.7017	1124.93				-1.68569	1661.63
			-1.69369	667.797				-1.69369	1124.92				-1.67768	1661.61
			-1.68569	667.785				-1.68569	1124.9				-1.66967	1661.6
			-1.67768	667.773				-1.67768	1124.89				-1.66166	1661.58
			-1.66967	667.76				-1.66967	1124.87				-1.65365	1661.57
			-1.66166	667.748				-1.66166	1124.86				-1.64565	1661.55
			-1.65365	667.736				-1.65365	1124.85				-1.63764	1661.54
			-1.64565	667.724				-1.64565	1124.83				-1.62963	1661.52
			-1.63764	667.712				-1.63764	1124.82				-1.62162	1661.51
			-1.62963	667.7				-1.62963	1124.81				-1.61361	1661.49
			-1.62162	667.688				-1.62162	1124.79				-1.60561	1661.48
			-1.61361	667.676				-1.61361	1124.78				-1.5976	1661.46
			-1.60561	667.664				-1.60561	1124.77				-1.58959	1661.45
			-1.5976	667.652				-1.5976	1124.75				-1.58158	1661.43
			-1.58959	667.64				-1.58959	1124.74				-1.57357	1661.42
			-1.58158	667.628				-1.58158	1124.73				-1.56557	1661.41
			-1.57357	667.616				-1.57357	1124.71				-1.55756	1661.39
			-1.56557	667.604				-1.56557	1124.7				-1.54955	1661.38
			-1.55756	667.593				-1.55756	1124.69				-1.54154	1661.36
			-1.54955	667.581				-1.54955	1124.67				-1.53353	1661.35
			-1.54154	667.569				-1.54154	1124.66				-1.52553	1661.33
			-1.53353	667.557				-1.53353	1124.65				-1.51752	1661.32
			-1.52553	667.546				-1.52553	1124.63				-1.50951	1661.3
			-1.51752	667.534				-1.51752	1124.62				-1.5015	1661.29
			-1.50951	667.523				-1.50951	1124.61				-1.5	1661.29
			-1.5015	667.511				-1.5015	1124.59				-1.49349	1661.28
			-1.5	667.509				-1.5	1124.59				-1.48549	1661.26
			-1.49349	667.5				-1.49349	1124.58				-1.47748	1661.25
			-1.48549	667.488				-1.48549	1124.57				-1.46947	1661.23
			-1.47748	667.477				-1.47748	1124.56				-1.46146	1661.22
			-1.46947	667.465				-1.46947	1124.54				-1.45345	1661.21
			-1.46146	667.454				-1.46146	1124.53				-1.44545	1661.19
			-1.45345	667.443				-1.45345	1124.52				-1.43744	1661.18
			-1.44545	667.432				-1.44545	1124.51				-1.42943	1661.16
			-1.43744	667.42				-1.43744	1124.49				-1.42142	1661.15
			-1.42943	667.409				-1.42943	1124.48				-1.41341	1661.14
			-1.42142	667.398				-1.42142	1124.47				-1.40541	1661.12
			-1.41341	667.387				-1.41341	1124.46				-1.3974	1661.11
			-1.40541	667.376				-1.40541	1124.44				-1.38939	1661.09
			-1.3974	667.365				-1.3974	1124.43				-1.38138	1661.08
			-1.38939	667.354				-1.38939	1124.42				-1.37337	1661.07
			-1.38138	667.343				-1.38138	1124.41				-1.36537	1661.05
			-1.37337	667.332				-1.37337	1124.39				-1.35736	1661.04
			-1.36537	667.321				-1.36537	1124.38				-1.34935	1661.03
			-1.35736	667.31				-1.35736	1124.37				-1.34134	1661.01
			-1.34935	667.299				-1.34935	1124.36				-1.33333	1661
			-1.34134	667.288				-1.34134	1124.35				-1.32533	1660.99
			-1.33333	667.277				-1.33333	1124.33				-1.31732	1660.97
			-1.32533	667.267				-1.32533	1124.32				-1.30931	1660.96
			-1.31732	667.256				-1.31732	1124.31				-1.3013	1660.95
			-1.30931	667.245				-1.30931	1124.3				-1.29329	1660.93
			-1.3013	667.235				-1.3013	1124.29				-1.28529	1660.92
			-1.29329	667.224				-1.29329	1124.27				-1.27728	1660.91
			-1.28529	667.213				-1.28529	1124.26				-1.26927	1660.9
			-1.27728	667.203				-1.27728	1124.25				-1.26126	1660.88
			-1.26927	667.192				-1.26927	1124.24				-1.25325	1660.87
			-1.26126	667.182				-1.26126	1124.23				-1.24525	1660.86
			-1.25325	667.171				-1.25325	1124.22				-1.23724	1660.84
			-1.24525	667.161				-1.24525	1124.2				-1.22923	1660.83
			-1.23724	667.151				-1.23724	1124.19				-1.22122	1660.82
			-1.22923	667.14				-1.22923	1124.18				-1.21321	1660.81
			-1.22122	667.13				-1.22122	1124.17				-1.20521	1660.79
			-1.21321	667.12				-1.21321	1124.16				-1.1972	1660.78
			-1.20521	667.11				-1.20521	1124.15				-1.18919	1660.77
			-1.1972	667.099				-1.1972	1124.14				-1.18118	1660.76
			-1.18919	667.089				-1.18919	1124.12				-1.17317	1660.74
			-1.18118	667.079				-1.18118	1124.11				-1.16517	1660.73
			-1.17317	667.069				-1.17317	1124.1				-1.15716	1660.72
			-1.16517	667.059				-1.16517	1124.09				-1.14915	1660.71
			-1.15716	667.049				-1.15716	1124.08				-1.14114	1660.69
			-1.14915	667.039				-1.14915	1124.07				-1.13313	1660.68
			-1.14114	667.029				-1.14114	1124.06				-1.12513	1660.67
			-1.13313	667.019				-1.13313	1124.05				-1.11712	1660.66
			-1.12513	667.009				-1.12513	1124.04				-1.10911	1660.65
			-1.11712	666.999				-1.11712	1124.03				-1.1011	1660.63
			-1.10911	666.99				-1.10911	1124.01				-1.09309	1660.62
			-1.1011	666.98				-1.1011	1124				-1.08509	1660.61
			-1.09309	666.97				-1.09309	1123.99				-1.07708	1660.6
			-1.08509	666.96				-1.08509	1123.98				-1.06907	1660.59
			-1.07708	666.951				-1.07708	1123.97				-1.06106	1660.57
			-1.06907	666.941				-1.06907	1123.96				-1.05305	1660.56
			-1.06106	666.931				-1.06106	1123.95				-1.04505	1660.55
			-1.05305	666.922				-1.05305	1123.94				-1.03704	1660.54
			-1.04505	666.912				-1.04505	1123.93				-1.02903	1660.53
			-1.03704	666.903				-1.03704	1123.92				-1.02102	1660.52
			-1.02903	666.893				-1.02903	1123.91				-1.01301	1660.5
			-1.02102	666.884				-1.02102	1123.9				-1.00501	1660.49
			-1.01301	666.875				-1.01301	1123.89				-1	1660.49
			-1.00501	666.865				-1.00501	1123.88				-0.997	1660.48
			-1	666.859				-1	1123.87				-0.98899	1660.47
			-0.996997	666.856				-0.996997	1123.87				-0.98098	1660.46
			-0.988989	666.847				-0.988989	1123.86				-0.97297	1660.45
			-0.980981	666.837				-0.980981	1123.85				-0.96496	1660.44
			-0.972973	666.828				-0.972973	1123.84				-0.95696	1660.42
			-0.964965	666.819				-0.964965	1123.83				-0.94895	1660.41
			-0.956957	666.81				-0.956957	1123.82				-0.94094	1660.4
			-0.948949	666.801				-0.948949	1123.81				-0.93293	1660.39
			-0.940941	666.792				-0.940941	1123.8				-0.92492	1660.38
			-0.932933	666.783				-0.932933	1123.79				-0.91692	1660.37
			-0.924925	666.774				-0.924925	1123.78				-0.90891	1660.36
			-0.916917	666.765				-0.916917	1123.77				-0.9009	1660.35
			-0.908909	666.756				-0.908909	1123.76				-0.89289	1660.34
			-0.900901	666.747				-0.900901	1123.75				-0.88488	1660.33
			-0.892893	666.738				-0.892893	1123.74				-0.87688	1660.32
			-0.884885	666.729				-0.884885	1123.73				-0.86887	1660.3
			-0.876877	666.72				-0.876877	1123.72				-0.86086	1660.29
			-0.868869	666.711				-0.868869	1123.71				-0.85285	1660.28
			-0.860861	666.703				-0.860861	1123.7				-0.84484	1660.27
			-0.852853	666.694				-0.852853	1123.69				-0.83684	1660.26
			-0.844845	666.685				-0.844845	1123.68				-0.82883	1660.25
			-0.836837	666.677				-0.836837	1123.67				-0.82082	1660.24
			-0.828829	666.668				-0.828829	1123.66				-0.81281	1660.23
			-0.820821	666.66				-0.820821	1123.65				-0.8048	1660.22
			-0.812813	666.651				-0.812813	1123.64				-0.7968	1660.21
			-0.804805	666.643				-0.804805	1123.64				-0.78879	1660.2
			-0.796797	666.634				-0.796797	1123.63				-0.78078	1660.19
			-0.788789	666.626				-0.788789	1123.62				-0.77277	1660.18
			-0.780781	666.617				-0.780781	1123.61				-0.76476	1660.17
			-0.772773	666.609				-0.772773	1123.6				-0.75676	1660.16
			-0.764765	666.601				-0.764765	1123.59				-0.74875	1660.15
			-0.756757	666.592				-0.756757	1123.58				-0.74074	1660.14
			-0.748749	666.584				-0.748749	1123.57				-0.73273	1660.13
			-0.740741	666.576				-0.740741	1123.56				-0.72472	1660.12
			-0.732733	666.568				-0.732733	1123.55				-0.71672	1660.11
			-0.724725	666.56				-0.724725	1123.55				-0.70871	1660.1
			-0.716717	666.552				-0.716717	1123.54				-0.7007	1660.09
			-0.708709	666.543				-0.708709	1123.53				-0.69269	1660.08
			-0.700701	666.535				-0.700701	1123.52				-0.68468	1660.07
			-0.692693	666.527				-0.692693	1123.51				-0.67668	1660.06
			-0.684685	666.519				-0.684685	1123.5				-0.66867	1660.05
			-0.676677	666.512				-0.676677	1123.49				-0.66066	1660.04
			-0.668669	666.504				-0.668669	1123.49				-0.65265	1660.03
			-0.660661	666.496				-0.660661	1123.48				-0.64464	1660.02
			-0.652653	666.488				-0.652653	1123.47				-0.63664	1660.01
			-0.644645	666.48				-0.644645	1123.46				-0.62863	1660
			-0.636637	666.472				-0.636637	1123.45				-0.62062	1659.99
			-0.628629	666.465				-0.628629	1123.44				-0.61261	1659.98
			-0.620621	666.457				-0.620621	1123.44				-0.6046	1659.98
			-0.612613	666.449				-0.612613	1123.43				-0.5966	1659.97
			-0.604605	666.442				-0.604605	1123.42				-0.58859	1659.96
			-0.596597	666.434				-0.596597	1123.41				-0.58058	1659.95
			-0.588589	666.427				-0.588589	1123.4				-0.57257	1659.94
			-0.580581	666.419				-0.580581	1123.4				-0.56456	1659.93
			-0.572573	666.412				-0.572573	1123.39				-0.55656	1659.92
			-0.564565	666.404				-0.564565	1123.38				-0.54855	1659.91
			-0.556557	666.397				-0.556557	1123.37				-0.54054	1659.9
			-0.548549	666.389				-0.548549	1123.36				-0.53253	1659.89
			-0.540541	666.382				-0.540541	1123.36				-0.52452	1659.89
			-0.532533	666.375				-0.532533	1123.35				-0.51652	1659.88
			-0.524525	666.368				-0.524525	1123.34				-0.50851	1659.87
			-0.516517	666.36				-0.516517	1123.33				-0.5005	1659.86
			-0.508509	666.353				-0.508509	1123.33				-0.5	1659.86
			-0.500501	666.346				-0.500501	1123.32				-0.49249	1659.85
			-0.5	666.345				-0.5	1123.32				-0.48448	1659.84
			-0.492492	666.339				-0.492492	1123.31				-0.47648	1659.83
			-0.484484	666.332				-0.484484	1123.3				-0.46847	1659.83
			-0.476476	666.325				-0.476476	1123.3				-0.46046	1659.82
			-0.468468	666.318				-0.468468	1123.29				-0.45245	1659.81
			-0.46046	666.311				-0.46046	1123.28				-0.44444	1659.8
			-0.452452	666.304				-0.452452	1123.27				-0.43644	1659.79
			-0.444444	666.297				-0.444444	1123.27				-0.42843	1659.78
			-0.436436	666.29				-0.436436	1123.26				-0.42042	1659.78
			-0.428428	666.283				-0.428428	1123.25				-0.41241	1659.77
			-0.42042	666.276				-0.42042	1123.24				-0.4044	1659.76
			-0.412412	666.269				-0.412412	1123.24				-0.3964	1659.75
			-0.404404	666.263				-0.404404	1123.23				-0.38839	1659.74
			-0.396396	666.256				-0.396396	1123.22				-0.38038	1659.73
			-0.388388	666.249				-0.388388	1123.22				-0.37237	1659.73
			-0.38038	666.243				-0.38038	1123.21				-0.36436	1659.72
			-0.372372	666.236				-0.372372	1123.2				-0.35636	1659.71
			-0.364364	666.23				-0.364364	1123.2				-0.34835	1659.7
			-0.356356	666.223				-0.356356	1123.19				-0.34034	1659.7
			-0.348348	666.217				-0.348348	1123.18				-0.33233	1659.69
			-0.34034	666.21				-0.34034	1123.18				-0.32432	1659.68
			-0.332332	666.204				-0.332332	1123.17				-0.31632	1659.67
			-0.324324	666.197				-0.324324	1123.16				-0.30831	1659.66
			-0.316316	666.191				-0.316316	1123.16				-0.3003	1659.66
			-0.308308	666.185				-0.308308	1123.15				-0.29229	1659.65
			-0.3003	666.178				-0.3003	1123.14				-0.28428	1659.64
			-0.292292	666.172				-0.292292	1123.14				-0.27628	1659.63
			-0.284284	666.166				-0.284284	1123.13				-0.26827	1659.63
			-0.276276	666.16				-0.276276	1123.12				-0.26026	1659.62
			-0.268268	666.153				-0.268268	1123.12				-0.25225	1659.61
			-0.26026	666.147				-0.26026	1123.11				-0.24424	1659.61
			-0.252252	666.141				-0.252252	1123.1				-0.23624	1659.6
			-0.244244	666.135				-0.244244	1123.1				-0.22823	1659.59
			-0.236236	666.129				-0.236236	1123.09				-0.22022	1659.58
			-0.228228	666.123				-0.228228	1123.09				-0.21221	1659.58
			-0.22022	666.117				-0.22022	1123.08				-0.2042	1659.57
			-0.212212	666.111				-0.212212	1123.07				-0.1962	1659.56
			-0.204204	666.105				-0.204204	1123.07				-0.18819	1659.56
			-0.196196	666.1				-0.196196	1123.06				-0.18018	1659.55
			-0.188188	666.094				-0.188188	1123.06				-0.17217	1659.54
			-0.18018	666.088				-0.18018	1123.05				-0.16416	1659.54
			-0.172172	666.082				-0.172172	1123.04				-0.15616	1659.53
			-0.164164	666.077				-0.164164	1123.04				-0.14815	1659.52
			-0.156156	666.071				-0.156156	1123.03				-0.14014	1659.52
			-0.148148	666.065				-0.148148	1123.03				-0.13213	1659.51
			-0.14014	666.06				-0.14014	1123.02				-0.12412	1659.5
			-0.132132	666.054				-0.132132	1123.02				-0.11612	1659.5
			-0.124124	666.049				-0.124124	1123.01				-0.10811	1659.49
			-0.116116	666.043				-0.116116	1123				-0.1001	1659.48
			-0.108108	666.038				-0.108108	1123				-0.09209	1659.48
			-0.1001	666.032				-0.1001	1122.99				-0.08408	1659.47
			-0.0920921	666.027				-0.0920921	1122.99				-0.07608	1659.46
			-0.0840841	666.022				-0.0840841	1122.98				-0.06807	1659.46
			-0.0760761	666.016				-0.0760761	1122.98				-0.06006	1659.45
			-0.0680681	666.011				-0.0680681	1122.97				-0.05205	1659.45
			-0.0600601	666.006				-0.0600601	1122.97				-0.04404	1659.44
			-0.0520521	666.001				-0.0520521	1122.96				-0.03604	1659.43
			-0.044044	665.995				-0.044044	1122.96				-0.02803	1659.43
			-0.036036	665.99				-0.036036	1122.95				-0.02002	1659.42
			-0.028028	665.985				-0.028028	1122.95				-0.01201	1659.42
			-0.02002	665.98				-0.02002	1122.94				-0.004	1659.41
			-0.012012	665.975				-0.012012	1122.94				0	1659.41
			-0.004004	665.97				-0.004004	1122.93				0.004	1659.4
			0	665.968				0	1122.93				0.01201	1659.4
			0.004004	665.965				0.004004	1122.93				0.02002	1659.39
			0.012012	665.96				0.012012	1122.92				0.02803	1659.39
			0.02002	665.955				0.02002	1122.92				0.03604	1659.38
			0.028028	665.95				0.028028	1122.91				0.04404	1659.38
			0.036036	665.946				0.036036	1122.91				0.05205	1659.37
			0.044044	665.941				0.044044	1122.9				0.06006	1659.36
			0.0520521	665.936				0.0520521	1122.9				0.06807	1659.36
			0.0600601	665.931				0.0600601	1122.89				0.07608	1659.35
			0.0680681	665.927				0.0680681	1122.89				0.08408	1659.35
			0.0760761	665.922				0.0760761	1122.88				0.09209	1659.34
			0.0840841	665.917				0.0840841	1122.88				0.1001	1659.34
			0.0920921	665.913				0.0920921	1122.87				0.10811	1659.33
			0.1001	665.908				0.1001	1122.87				0.11612	1659.33
			0.108108	665.904				0.108108	1122.87				0.12412	1659.32
			0.116116	665.899				0.116116	1122.86				0.13213	1659.32
			0.124124	665.895				0.124124	1122.86				0.14014	1659.31
			0.132132	665.89				0.132132	1122.85				0.14815	1659.31
			0.14014	665.886				0.14014	1122.85				0.15616	1659.3
			0.148148	665.882				0.148148	1122.85				0.16416	1659.3
			0.156156	665.877				0.156156	1122.84				0.17217	1659.29
			0.164164	665.873				0.164164	1122.84				0.18018	1659.29
			0.172172	665.869				0.172172	1122.83				0.18819	1659.28
			0.18018	665.865				0.18018	1122.83				0.1962	1659.28
			0.188188	665.86				0.188188	1122.83				0.2042	1659.27
			0.196196	665.856				0.196196	1122.82				0.21221	1659.27
			0.204204	665.852				0.204204	1122.82				0.22022	1659.26
			0.212212	665.848				0.212212	1122.81				0.22823	1659.26
			0.22022	665.844				0.22022	1122.81				0.23624	1659.25
			0.228228	665.84				0.228228	1122.81				0.24424	1659.25
			0.236236	665.836				0.236236	1122.8				0.25225	1659.25
			0.244244	665.832				0.244244	1122.8				0.26026	1659.24
			0.252252	665.828				0.252252	1122.8				0.26827	1659.24
			0.26026	665.825				0.26026	1122.79				0.27628	1659.23
			0.268268	665.821				0.268268	1122.79				0.28428	1659.23
			0.276276	665.817				0.276276	1122.78				0.29229	1659.22
			0.284284	665.813				0.284284	1122.78				0.3003	1659.22
			0.292292	665.81				0.292292	1122.78				0.30831	1659.22
			0.3003	665.806				0.3003	1122.77				0.31632	1659.21
			0.308308	665.802				0.308308	1122.77				0.32432	1659.21
			0.316316	665.799				0.316316	1122.77				0.33233	1659.2
			0.324324	665.795				0.324324	1122.76				0.34034	1659.2
			0.332332	665.791				0.332332	1122.76				0.34835	1659.2
			0.34034	665.788				0.34034	1122.76				0.35636	1659.19
			0.348348	665.785				0.348348	1122.76				0.36436	1659.19
			0.356356	665.781				0.356356	1122.75				0.37237	1659.18
			0.364364	665.778				0.364364	1122.75				0.38038	1659.18
			0.372372	665.774				0.372372	1122.75				0.38839	1659.18
			0.38038	665.771				0.38038	1122.74				0.3964	1659.17
			0.388388	665.768				0.388388	1122.74				0.4044	1659.17
			0.396396	665.764				0.396396	1122.74				0.41241	1659.17
			0.404404	665.761				0.404404	1122.74				0.42042	1659.16
			0.412412	665.758				0.412412	1122.73				0.42843	1659.16
			0.42042	665.755				0.42042	1122.73				0.43644	1659.16
			0.428428	665.752				0.428428	1122.73				0.44444	1659.15
			0.436436	665.749				0.436436	1122.72				0.45245	1659.15
			0.444444	665.746				0.444444	1122.72				0.46046	1659.15
			0.452452	665.743				0.452452	1122.72				0.46847	1659.14
			0.46046	665.74				0.46046	1122.72				0.47648	1659.14
			0.468468	665.737				0.468468	1122.71				0.48448	1659.14
			0.476476	665.734				0.476476	1122.71				0.49249	1659.13
			0.484484	665.731				0.484484	1122.71				0.5	1659.13
			0.492492	665.728				0.492492	1122.71				0.5005	1659.13
			0.5	665.725				0.5	1122.71				0.50851	1659.13
			0.500501	665.725				0.500501	1122.71				0.51652	1659.12
			0.508509	665.723				0.508509	1122.7				0.52452	1659.12
			0.516517	665.72				0.516517	1122.7				0.53253	1659.12
			0.524525	665.717				0.524525	1122.7				0.54054	1659.11
			0.532533	665.714				0.532533	1122.7				0.54855	1659.11
			0.540541	665.712				0.540541	1122.69				0.55656	1659.11
			0.548549	665.709				0.548549	1122.69				0.56456	1659.11
			0.556557	665.707				0.556557	1122.69				0.57257	1659.1
			0.564565	665.704				0.564565	1122.69				0.58058	1659.1
			0.572573	665.702				0.572573	1122.69				0.58859	1659.1
			0.580581	665.699				0.580581	1122.69				0.5966	1659.1
			0.588589	665.697				0.588589	1122.68				0.6046	1659.09
			0.596597	665.694				0.596597	1122.68				0.61261	1659.09
			0.604605	665.692				0.604605	1122.68				0.62062	1659.09
			0.612613	665.69				0.612613	1122.68				0.62863	1659.09
			0.620621	665.687				0.620621	1122.68				0.63664	1659.08
			0.628629	665.685				0.628629	1122.67				0.64464	1659.08
			0.636637	665.683				0.636637	1122.67				0.65265	1659.08
			0.644645	665.681				0.644645	1122.67				0.66066	1659.08
			0.652653	665.679				0.652653	1122.67				0.66867	1659.08
			0.660661	665.677				0.660661	1122.67				0.67668	1659.07
			0.668669	665.674				0.668669	1122.67				0.68468	1659.07
			0.676677	665.672				0.676677	1122.67				0.69269	1659.07
			0.684685	665.67				0.684685	1122.67				0.7007	1659.07
			0.692693	665.668				0.692693	1122.66				0.70871	1659.07
			0.700701	665.667				0.700701	1122.66				0.71672	1659.06
			0.708709	665.665				0.708709	1122.66				0.72472	1659.06
			0.716717	665.663				0.716717	1122.66				0.73273	1659.06
			0.724725	665.661				0.724725	1122.66				0.74074	1659.06
			0.732733	665.659				0.732733	1122.66				0.74875	1659.06
			0.740741	665.657				0.740741	1122.66				0.75676	1659.06
			0.748749	665.656				0.748749	1122.66				0.76476	1659.05
			0.756757	665.654				0.756757	1122.66				0.77277	1659.05
			0.764765	665.652				0.764765	1122.65				0.78078	1659.05
			0.772773	665.651				0.772773	1122.65				0.78879	1659.05
			0.780781	665.649				0.780781	1122.65				0.7968	1659.05
			0.788789	665.648				0.788789	1122.65				0.8048	1659.05
			0.796797	665.646				0.796797	1122.65				0.81281	1659.05
			0.804805	665.645				0.804805	1122.65				0.82082	1659.04
			0.812813	665.643				0.812813	1122.65				0.82883	1659.04
			0.820821	665.642				0.820821	1122.65				0.83684	1659.04
			0.828829	665.64				0.828829	1122.65				0.84484	1659.04
			0.836837	665.639				0.836837	1122.65				0.85285	1659.04
			0.844845	665.638				0.844845	1122.65				0.86086	1659.04
			0.852853	665.636				0.852853	1122.65				0.86887	1659.04
			0.860861	665.635				0.860861	1122.65				0.87688	1659.04
			0.868869	665.634				0.868869	1122.65				0.88488	1659.04
			0.876877	665.633				0.876877	1122.65				0.89289	1659.03
			0.884885	665.632				0.884885	1122.65				0.9009	1659.03
			0.892893	665.631				0.892893	1122.65				0.90891	1659.03
			0.900901	665.63				0.900901	1122.65				0.91692	1659.03
			0.908909	665.628				0.908909	1122.65				0.92492	1659.03
			0.916917	665.627				0.916917	1122.65				0.93293	1659.03
			0.924925	665.627				0.924925	1122.65				0.94094	1659.03
			0.932933	665.626				0.932933	1122.65				0.94895	1659.03
			0.940941	665.625				0.940941	1122.65				0.95696	1659.03
			0.948949	665.624				0.948949	1122.65				0.96496	1659.03
			0.956957	665.623				0.956957	1122.65				0.97297	1659.03
			0.964965	665.622				0.964965	1122.65				0.98098	1659.03
			0.972973	665.622				0.972973	1122.65				0.98899	1659.03
			0.980981	665.621				0.980981	1122.65				0.997	1659.03
			0.988989	665.62				0.988989	1122.65				1	1659.03
			0.996997	665.619				0.996997	1122.65				1.00501	1659.03
			1	665.619				1	1122.65				1.01301	1659.03
			1.00501	665.619				1.00501	1122.65				1.02102	1659.03
			1.01301	665.618				1.01301	1122.65				1.02903	1659.03
			1.02102	665.618				1.02102	1122.65				1.03704	1659.03
			1.02903	665.617				1.02903	1122.65				1.04505	1659.03
			1.03704	665.617				1.03704	1122.65				1.05305	1659.03
			1.04505	665.616				1.04505	1122.65				1.06106	1659.03
			1.05305	665.616				1.05305	1122.65				1.06907	1659.03
			1.06106	665.616				1.06106	1122.65				1.07708	1659.03
			1.06907	665.615				1.06907	1122.65				1.08509	1659.03
			1.07708	665.615				1.07708	1122.65				1.09309	1659.03
			1.08509	665.615				1.08509	1122.66				1.1011	1659.03
			1.09309	665.614				1.09309	1122.66				1.10911	1659.03
			1.1011	665.614				1.1011	1122.66				1.11712	1659.03
			1.10911	665.614				1.10911	1122.66				1.12513	1659.03
			1.11712	665.614				1.11712	1122.66				1.13313	1659.03
			1.12513	665.614				1.12513	1122.66				1.14114	1659.03
			1.13313	665.614				1.13313	1122.66				1.14915	1659.03
			1.14114	665.614				1.14114	1122.66				1.15716	1659.03
			1.14915	665.614				1.14915	1122.66				1.16517	1659.03
			1.15716	665.614				1.15716	1122.66				1.17317	1659.03
			1.16517	665.614				1.16517	1122.67				1.18118	1659.03
			1.17317	665.614				1.17317	1122.67				1.18919	1659.03
			1.18118	665.614				1.18118	1122.67				1.1972	1659.03
			1.18919	665.615				1.18919	1122.67				1.20521	1659.04
			1.1972	665.615				1.1972	1122.67				1.21321	1659.04
			1.20521	665.615				1.20521	1122.67				1.22122	1659.04
			1.21321	665.615				1.21321	1122.67				1.22923	1659.04
			1.22122	665.616				1.22122	1122.68				1.23724	1659.04
			1.22923	665.616				1.22923	1122.68				1.24525	1659.04
			1.23724	665.616				1.23724	1122.68				1.25325	1659.04
			1.24525	665.617				1.24525	1122.68				1.26126	1659.04
			1.25325	665.617				1.25325	1122.68				1.26927	1659.04
			1.26126	665.618				1.26126	1122.68				1.27728	1659.05
			1.26927	665.618				1.26927	1122.69				1.28529	1659.05
			1.27728	665.619				1.27728	1122.69				1.29329	1659.05
			1.28529	665.62				1.28529	1122.69				1.3013	1659.05
			1.29329	665.62				1.29329	1122.69				1.30931	1659.05
			1.3013	665.621				1.3013	1122.69				1.31732	1659.05
			1.30931	665.622				1.30931	1122.7				1.32533	1659.05
			1.31732	665.622				1.31732	1122.7				1.33333	1659.06
			1.32533	665.623				1.32533	1122.7				1.34134	1659.06
			1.33333	665.624				1.33333	1122.7				1.34935	1659.06
			1.34134	665.625				1.34134	1122.7				1.35736	1659.06
			1.34935	665.626				1.34935	1122.71				1.36537	1659.06
			1.35736	665.627				1.35736	1122.71				1.37337	1659.06
			1.36537	665.628				1.36537	1122.71				1.38138	1659.07
			1.37337	665.629				1.37337	1122.71				1.38939	1659.07
			1.38138	665.63				1.38138	1122.72				1.3974	1659.07
			1.38939	665.631				1.38939	1122.72				1.40541	1659.07
			1.3974	665.632				1.3974	1122.72				1.41341	1659.07
			1.40541	665.633				1.40541	1122.72				1.42142	1659.08
			1.41341	665.634				1.41341	1122.73				1.42943	1659.08
			1.42142	665.635				1.42142	1122.73				1.43744	1659.08
			1.42943	665.637				1.42943	1122.73				1.44545	1659.08
			1.43744	665.638				1.43744	1122.73				1.45345	1659.09
			1.44545	665.639				1.44545	1122.74				1.46146	1659.09
			1.45345	665.64				1.45345	1122.74				1.46947	1659.09
			1.46146	665.642				1.46146	1122.74				1.47748	1659.09
			1.46947	665.643				1.46947	1122.75				1.48549	1659.1
			1.47748	665.645				1.47748	1122.75				1.49349	1659.1
			1.48549	665.646				1.48549	1122.75				1.5	1659.1
			1.49349	665.648				1.49349	1122.75				1.5015	1659.1
			1.5	665.649				1.5	1122.76				1.50951	1659.1
			1.5015	665.649				1.5015	1122.76				1.51752	1659.11
			1.50951	665.651				1.50951	1122.76				1.52553	1659.11
			1.51752	665.652				1.51752	1122.76				1.53353	1659.11
			1.52553	665.654				1.52553	1122.77				1.54154	1659.11
			1.53353	665.656				1.53353	1122.77				1.54955	1659.12
			1.54154	665.658				1.54154	1122.77				1.55756	1659.12
			1.54955	665.659				1.54955	1122.78				1.56557	1659.12
			1.55756	665.661				1.55756	1122.78				1.57357	1659.13
			1.56557	665.663				1.56557	1122.78				1.58158	1659.13
			1.57357	665.665				1.57357	1122.79				1.58959	1659.13
			1.58158	665.667				1.58158	1122.79				1.5976	1659.13
			1.58959	665.669				1.58959	1122.79				1.60561	1659.14
			1.5976	665.671				1.5976	1122.8				1.61361	1659.14
			1.60561	665.673				1.60561	1122.8				1.62162	1659.14
			1.61361	665.675				1.61361	1122.8				1.62963	1659.15
			1.62162	665.677				1.62162	1122.81				1.63764	1659.15
			1.62963	665.679				1.62963	1122.81				1.64565	1659.15
			1.63764	665.681				1.63764	1122.82				1.65365	1659.16
			1.64565	665.683				1.64565	1122.82				1.66166	1659.16
			1.65365	665.685				1.65365	1122.82				1.66967	1659.16
			1.66166	665.688				1.66166	1122.83				1.67768	1659.17
			1.66967	665.69				1.66967	1122.83				1.68569	1659.17
			1.67768	665.692				1.67768	1122.84				1.69369	1659.17
			1.68569	665.695				1.68569	1122.84				1.7017	1659.18
			1.69369	665.697				1.69369	1122.84				1.70971	1659.18
			1.7017	665.699				1.7017	1122.85				1.71772	1659.19
			1.70971	665.702				1.70971	1122.85				1.72573	1659.19
			1.71772	665.704				1.71772	1122.86				1.73373	1659.19
			1.72573	665.707				1.72573	1122.86				1.74174	1659.2
			1.73373	665.709				1.73373	1122.86				1.74975	1659.2
			1.74174	665.712				1.74174	1122.87				1.75776	1659.21
			1.74975	665.715				1.74975	1122.87				1.76577	1659.21
			1.75776	665.717				1.75776	1122.88				1.77377	1659.21
			1.76577	665.72				1.76577	1122.88				1.78178	1659.22
			1.77377	665.723				1.77377	1122.89				1.78979	1659.22
			1.78178	665.726				1.78178	1122.89				1.7978	1659.23
			1.78979	665.728				1.78979	1122.9				1.80581	1659.23
			1.7978	665.731				1.7978	1122.9				1.81381	1659.23
			1.80581	665.734				1.80581	1122.91				1.82182	1659.24
			1.81381	665.737				1.81381	1122.91				1.82983	1659.24
			1.82182	665.74				1.82182	1122.91				1.83784	1659.25
			1.82983	665.743				1.82983	1122.92				1.84585	1659.25
			1.83784	665.746				1.83784	1122.92				1.85385	1659.26
			1.84585	665.749				1.84585	1122.93				1.86186	1659.26
			1.85385	665.752				1.85385	1122.93				1.86987	1659.27
			1.86186	665.755				1.86186	1122.94				1.87788	1659.27
			1.86987	665.758				1.86987	1122.94				1.88589	1659.28
			1.87788	665.762				1.87788	1122.95				1.89389	1659.28
			1.88589	665.765				1.88589	1122.95				1.9019	1659.28
			1.89389	665.768				1.89389	1122.96				1.90991	1659.29
			1.9019	665.771				1.9019	1122.96				1.91792	1659.29
			1.90991	665.775				1.90991	1122.97				1.92593	1659.3
			1.91792	665.778				1.91792	1122.97				1.93393	1659.3
			1.92593	665.781				1.92593	1122.98				1.94194	1659.31
			1.93393	665.785				1.93393	1122.99				1.94995	1659.31
			1.94194	665.788				1.94194	1122.99				1.95796	1659.32
			1.94995	665.792				1.94995	1123				1.96597	1659.32
			1.95796	665.795				1.95796	1123				1.97397	1659.33
			1.96597	665.799				1.96597	1123.01				1.98198	1659.34
			1.97397	665.803				1.97397	1123.01				1.98999	1659.34
			1.98198	665.806				1.98198	1123.02				1.998	1659.35
			1.98999	665.81				1.98999	1123.02				2	1659.35
			1.998	665.814				1.998	1123.03				2.00601	1659.35
			2	665.814				2	1123.03				2.01401	1659.36
			2.00601	665.817				2.00601	1123.04				2.02202	1659.36
			2.01401	665.821				2.01401	1123.04				2.03003	1659.37
			2.02202	665.825				2.02202	1123.05				2.03804	1659.37
			2.03003	665.829				2.03003	1123.05				2.04605	1659.38
			2.03804	665.833				2.03804	1123.06				2.05405	1659.38
			2.04605	665.837				2.04605	1123.06				2.06206	1659.39
			2.05405	665.841				2.05405	1123.07				2.07007	1659.4
			2.06206	665.845				2.06206	1123.08				2.07808	1659.4
			2.07007	665.849				2.07007	1123.08				2.08609	1659.41
			2.07808	665.853				2.07808	1123.09				2.09409	1659.41
			2.08609	665.857				2.08609	1123.1				2.1021	1659.42
			2.09409	665.861				2.09409	1123.1				2.11011	1659.43
			2.1021	665.865				2.1021	1123.11				2.11812	1659.43
			2.11011	665.869				2.11011	1123.11				2.12613	1659.44
			2.11812	665.873				2.11812	1123.12				2.13413	1659.44
			2.12613	665.878				2.12613	1123.13				2.14214	1659.45
			2.13413	665.882				2.13413	1123.13				2.15015	1659.46
			2.14214	665.886				2.14214	1123.14				2.15816	1659.46
			2.15015	665.891				2.15015	1123.15				2.16617	1659.47
			2.15816	665.895				2.15816	1123.15				2.17417	1659.47
			2.16617	665.9				2.16617	1123.16				2.18218	1659.48
			2.17417	665.904				2.17417	1123.17				2.19019	1659.49
			2.18218	665.909				2.18218	1123.17				2.1982	1659.49
			2.19019	665.913				2.19019	1123.18				2.20621	1659.5
			2.1982	665.918				2.1982	1123.19				2.21421	1659.51
			2.20621	665.922				2.20621	1123.19				2.22222	1659.51
			2.21421	665.927				2.21421	1123.2				2.23023	1659.52
			2.22222	665.932				2.22222	1123.21				2.23824	1659.53
			2.23023	665.936				2.23023	1123.21				2.24625	1659.53
			2.23824	665.941				2.23824	1123.22				2.25425	1659.54
			2.24625	665.946				2.24625	1123.23				2.26226	1659.55
			2.25425	665.951				2.25425	1123.23				2.27027	1659.55
			2.26226	665.956				2.26226	1123.24				2.27828	1659.56
			2.27027	665.961				2.27027	1123.25				2.28629	1659.57
			2.27828	665.965				2.27828	1123.26				2.29429	1659.57
			2.28629	665.97				2.28629	1123.26				2.3023	1659.58
			2.29429	665.975				2.29429	1123.27				2.31031	1659.59
			2.3023	665.98				2.3023	1123.28				2.31832	1659.6
			2.31031	665.986				2.31031	1123.28				2.32633	1659.6
			2.31832	665.991				2.31832	1123.29				2.33433	1659.61
			2.32633	665.996				2.32633	1123.3				2.34234	1659.62
			2.33433	666.001				2.33433	1123.31				2.35035	1659.62
			2.34234	666.006				2.34234	1123.31				2.35836	1659.63
			2.35035	666.011				2.35035	1123.32				2.36637	1659.64
			2.35836	666.017				2.35836	1123.33				2.37437	1659.65
			2.36637	666.022				2.36637	1123.34				2.38238	1659.65
			2.37437	666.027				2.37437	1123.35				2.39039	1659.66
			2.38238	666.033				2.38238	1123.35				2.3984	1659.67
			2.39039	666.038				2.39039	1123.36				2.40641	1659.68
			2.3984	666.044				2.3984	1123.37				2.41441	1659.68
			2.40641	666.049				2.40641	1123.38				2.42242	1659.69
			2.41441	666.055				2.41441	1123.38				2.43043	1659.7
			2.42242	666.06				2.42242	1123.39				2.43844	1659.71
			2.43043	666.066				2.43043	1123.4				2.44645	1659.72
			2.43844	666.071				2.43844	1123.41				2.45445	1659.72
			2.44645	666.077				2.44645	1123.42				2.46246	1659.73
			2.45445	666.083				2.45445	1123.42				2.47047	1659.74
			2.46246	666.089				2.46246	1123.43				2.47848	1659.75
			2.47047	666.094				2.47047	1123.44				2.48649	1659.76
			2.47848	666.1				2.47848	1123.45				2.49449	1659.76
			2.48649	666.106				2.48649	1123.46				2.5	1659.77
			2.49449	666.112				2.49449	1123.47				2.5025	1659.77
			2.5	666.116				2.5	1123.47				2.51051	1659.78
			2.5025	666.118				2.5025	1123.47				2.51852	1659.79
			2.51051	666.124				2.51051	1123.48				2.52653	1659.8
			2.51852	666.13				2.51852	1123.49				2.53453	1659.81
			2.52653	666.136				2.52653	1123.5				2.54254	1659.81
			2.53453	666.142				2.53453	1123.51				2.55055	1659.82
			2.54254	666.148				2.54254	1123.52				2.55856	1659.83
			2.55055	666.154				2.55055	1123.53				2.56657	1659.84
			2.55856	666.16				2.55856	1123.53				2.57457	1659.85
			2.56657	666.166				2.56657	1123.54				2.58258	1659.86
			2.57457	666.173				2.57457	1123.55				2.59059	1659.86
			2.58258	666.179				2.58258	1123.56				2.5986	1659.87
			2.59059	666.185				2.59059	1123.57				2.60661	1659.88
			2.5986	666.191				2.5986	1123.58				2.61461	1659.89
			2.60661	666.198				2.60661	1123.59				2.62262	1659.9
			2.61461	666.204				2.61461	1123.6				2.63063	1659.91
			2.62262	666.211				2.62262	1123.6				2.63864	1659.92
			2.63063	666.217				2.63063	1123.61				2.64665	1659.93
			2.63864	666.224				2.63864	1123.62				2.65465	1659.94
			2.64665	666.23				2.64665	1123.63				2.66266	1659.94
			2.65465	666.237				2.65465	1123.64				2.67067	1659.95
			2.66266	666.243				2.66266	1123.65				2.67868	1659.96
			2.67067	666.25				2.67067	1123.66				2.68669	1659.97
			2.67868	666.257				2.67868	1123.67				2.69469	1659.98
			2.68669	666.263				2.68669	1123.68				2.7027	1659.99
			2.69469	666.27				2.69469	1123.69				2.71071	1660
			2.7027	666.277				2.7027	1123.7				2.71872	1660.01
			2.71071	666.284				2.71071	1123.71				2.72673	1660.02
			2.71872	666.29				2.71872	1123.72				2.73473	1660.03
			2.72673	666.297				2.72673	1123.73				2.74274	1660.04
			2.73473	666.304				2.73473	1123.74				2.75075	1660.05
			2.74274	666.311				2.74274	1123.74				2.75876	1660.06
			2.75075	666.318				2.75075	1123.75				2.76677	1660.07
			2.75876	666.325				2.75876	1123.76				2.77477	1660.08
			2.76677	666.332				2.76677	1123.77				2.78278	1660.09
			2.77477	666.339				2.77477	1123.78				2.79079	1660.1
			2.78278	666.347				2.78278	1123.79				2.7988	1660.11
			2.79079	666.354				2.79079	1123.8				2.80681	1660.12
			2.7988	666.361				2.7988	1123.81				2.81481	1660.13
			2.80681	666.368				2.80681	1123.82				2.82282	1660.14
			2.81481	666.375				2.81481	1123.83				2.83083	1660.15
			2.82282	666.383				2.82282	1123.84				2.83884	1660.16
			2.83083	666.39				2.83083	1123.85				2.84685	1660.17
			2.83884	666.397				2.83884	1123.86				2.85485	1660.18
			2.84685	666.405				2.84685	1123.87				2.86286	1660.19
			2.85485	666.412				2.85485	1123.88				2.87087	1660.2
			2.86286	666.42				2.86286	1123.89				2.87888	1660.21
			2.87087	666.427				2.87087	1123.9				2.88689	1660.22
			2.87888	666.435				2.87888	1123.92				2.89489	1660.23
			2.88689	666.442				2.88689	1123.93				2.9029	1660.24
			2.89489	666.45				2.89489	1123.94				2.91091	1660.25
			2.9029	666.458				2.9029	1123.95				2.91892	1660.26
			2.91091	666.465				2.91091	1123.96				2.92693	1660.27
			2.91892	666.473				2.91892	1123.97				2.93493	1660.28
			2.92693	666.481				2.92693	1123.98				2.94294	1660.29
			2.93493	666.489				2.93493	1123.99				2.95095	1660.3
			2.94294	666.496				2.94294	1124				2.95896	1660.31
			2.95095	666.504				2.95095	1124.01				2.96697	1660.32
			2.95896	666.512				2.95896	1124.02				2.97497	1660.33
			2.96697	666.52				2.96697	1124.03				2.98298	1660.34
			2.97497	666.528				2.97497	1124.04				2.99099	1660.35
			2.98298	666.536				2.98298	1124.05				2.999	1660.37
			2.99099	666.544				2.99099	1124.06				3	1660.37
			2.999	666.552				2.999	1124.08				3.00701	1660.38
			3	666.553				3	1124.08				3.01502	1660.39
			3.00701	666.56				3.00701	1124.09				3.02302	1660.4
			3.01502	666.568				3.01502	1124.1				3.03103	1660.41
			3.02302	666.577				3.02302	1124.11				3.03904	1660.42
			3.03103	666.585				3.03103	1124.12				3.04705	1660.43
			3.03904	666.593				3.03904	1124.13				3.05506	1660.44
			3.04705	666.601				3.04705	1124.14				3.06306	1660.45
			3.05506	666.61				3.05506	1124.15				3.07107	1660.47
			3.06306	666.618				3.06306	1124.17				3.07908	1660.48
			3.07107	666.626				3.07107	1124.18				3.08709	1660.49
			3.07908	666.635				3.07908	1124.19				3.0951	1660.5
			3.08709	666.643				3.08709	1124.2				3.1031	1660.51
			3.0951	666.652				3.0951	1124.21				3.11111	1660.52
			3.1031	666.66				3.1031	1124.22				3.11912	1660.53
			3.11111	666.669				3.11111	1124.23				3.12713	1660.55
			3.11912	666.677				3.11912	1124.25				3.13514	1660.56
			3.12713	666.686				3.12713	1124.26				3.14314	1660.57
			3.13514	666.695				3.13514	1124.27				3.15115	1660.58
			3.14314	666.703				3.14314	1124.28				3.15916	1660.59
			3.15115	666.712				3.15115	1124.29				3.16717	1660.61
			3.15916	666.721				3.15916	1124.3				3.17518	1660.62
			3.16717	666.73				3.16717	1124.32				3.18318	1660.63
			3.17518	666.739				3.17518	1124.33				3.19119	1660.64
			3.18318	666.747				3.18318	1124.34				3.1992	1660.65
			3.19119	666.756				3.19119	1124.35				3.20721	1660.67
			3.1992	666.765				3.1992	1124.36				3.21522	1660.68
			3.20721	666.774				3.20721	1124.38				3.22322	1660.69
			3.21522	666.783				3.21522	1124.39				3.23123	1660.7
			3.22322	666.792				3.22322	1124.4				3.23924	1660.71
			3.23123	666.801				3.23123	1124.41				3.24725	1660.73
			3.23924	666.811				3.23924	1124.43				3.25526	1660.74
			3.24725	666.82				3.24725	1124.44				3.26326	1660.75
			3.25526	666.829				3.25526	1124.45				3.27127	1660.76
			3.26326	666.838				3.26326	1124.46				3.27928	1660.78
			3.27127	666.847				3.27127	1124.48				3.28729	1660.79
			3.27928	666.857				3.27928	1124.49				3.2953	1660.8
			3.28729	666.866				3.28729	1124.5				3.3033	1660.81
			3.2953	666.875				3.2953	1124.51				3.31131	1660.83
			3.3033	666.885				3.3033	1124.53				3.31932	1660.84
			3.31131	666.894				3.31131	1124.54				3.32733	1660.85
			3.31932	666.904				3.31932	1124.55				3.33534	1660.87
			3.32733	666.913				3.32733	1124.56				3.34334	1660.88
			3.33534	666.923				3.33534	1124.58				3.35135	1660.89
			3.34334	666.932				3.34334	1124.59				3.35936	1660.9
			3.35135	666.942				3.35135	1124.6				3.36737	1660.92
			3.35936	666.951				3.35936	1124.62				3.37538	1660.93
			3.36737	666.961				3.36737	1124.63				3.38338	1660.94
			3.37538	666.971				3.37538	1124.64				3.39139	1660.96
			3.38338	666.981				3.38338	1124.65				3.3994	1660.97
			3.39139	666.99				3.39139	1124.67				3.40741	1660.98
			3.3994	667				3.3994	1124.68				3.41542	1661
			3.40741	667.01				3.40741	1124.69				3.42342	1661.01
			3.41542	667.02				3.41542	1124.71				3.43143	1661.02
			3.42342	667.03				3.42342	1124.72				3.43944	1661.04
			3.43143	667.04				3.43143	1124.73				3.44745	1661.05
			3.43944	667.05				3.43944	1124.75				3.45546	1661.06
			3.44745	667.06				3.44745	1124.76				3.46346	1661.08
			3.45546	667.07				3.45546	1124.77				3.47147	1661.09
			3.46346	667.08				3.46346	1124.79				3.47948	1661.1
			3.47147	667.09				3.47147	1124.8				3.48749	1661.12
			3.47948	667.1				3.47948	1124.81				3.4955	1661.13
			3.48749	667.11				3.48749	1124.83				3.5	1661.14
			3.4955	667.121				3.4955	1124.84				3.5035	1661.14
			3.5	667.126				3.5	1124.85				3.51151	1661.16
			3.5035	667.131				3.5035	1124.85				3.51952	1661.17
			3.51151	667.141				3.51151	1124.87				3.52753	1661.19
			3.51952	667.152				3.51952	1124.88				3.53554	1661.2
			3.52753	667.162				3.52753	1124.9				3.54354	1661.21
			3.53554	667.172				3.53554	1124.91				3.55155	1661.23
			3.54354	667.183				3.54354	1124.92				3.55956	1661.24
			3.55155	667.193				3.55155	1124.94				3.56757	1661.26
			3.55956	667.204				3.55956	1124.95				3.57558	1661.27
			3.56757	667.214				3.56757	1124.97				3.58358	1661.28
			3.57558	667.225				3.57558	1124.98				3.59159	1661.3
			3.58358	667.235				3.58358	1124.99				3.5996	1661.31
			3.59159	667.246				3.59159	1125.01				3.60761	1661.33
			3.5996	667.257				3.5996	1125.02				3.61562	1661.34
			3.60761	667.268				3.60761	1125.04				3.62362	1661.36
			3.61562	667.278				3.61562	1125.05				3.63163	1661.37
			3.62362	667.289				3.62362	1125.07				3.63964	1661.39
			3.63163	667.3				3.63163	1125.08				3.64765	1661.4
			3.63964	667.311				3.63964	1125.09				3.65566	1661.41
			3.64765	667.322				3.64765	1125.11				3.66366	1661.43
			3.65566	667.333				3.65566	1125.12				3.67167	1661.44
			3.66366	667.344				3.66366	1125.14				3.67968	1661.46
			3.67167	667.355				3.67167	1125.15				3.68769	1661.47
			3.67968	667.366				3.67968	1125.17				3.6957	1661.49
			3.68769	667.377				3.68769	1125.18				3.7037	1661.5
			3.6957	667.388				3.6957	1125.2				3.71171	1661.52
			3.7037	667.399				3.7037	1125.21				3.71972	1661.53
			3.71171	667.41				3.71171	1125.23				3.72773	1661.55
			3.71972	667.421				3.71972	1125.24				3.73574	1661.56
			3.72773	667.433				3.72773	1125.26				3.74374	1661.58
			3.73574	667.444				3.73574	1125.27				3.75175	1661.59
			3.74374	667.455				3.74374	1125.29				3.75976	1661.61
			3.75175	667.466				3.75175	1125.3				3.76777	1661.62
			3.75976	667.478				3.75976	1125.32				3.77578	1661.64
			3.76777	667.489				3.76777	1125.33				3.78378	1661.65
			3.77578	667.501				3.77578	1125.35				3.79179	1661.67
			3.78378	667.512				3.78378	1125.36				3.7998	1661.69
			3.79179	667.524				3.79179	1125.38				3.80781	1661.7
			3.7998	667.535				3.7998	1125.39				3.81582	1661.72
			3.80781	667.547				3.80781	1125.41				3.82382	1661.73
			3.81582	667.558				3.81582	1125.42				3.83183	1661.75
			3.82382	667.57				3.82382	1125.44				3.83984	1661.76
			3.83183	667.582				3.83183	1125.45				3.84785	1661.78
			3.83984	667.594				3.83984	1125.47				3.85586	1661.79
			3.84785	667.605				3.84785	1125.48				3.86386	1661.81
			3.85586	667.617				3.85586	1125.5				3.87187	1661.83
			3.86386	667.629				3.86386	1125.51				3.87988	1661.84
			3.87187	667.641				3.87187	1125.53				3.88789	1661.86
			3.87988	667.653				3.87988	1125.55				3.8959	1661.87
			3.88789	667.665				3.88789	1125.56				3.9039	1661.89
			3.8959	667.677				3.8959	1125.58				3.91191	1661.91
			3.9039	667.689				3.9039	1125.59				3.91992	1661.92
			3.91191	667.701				3.91191	1125.61				3.92793	1661.94
			3.91992	667.713				3.91992	1125.62				3.93594	1661.95
			3.92793	667.725				3.92793	1125.64				3.94394	1661.97
			3.93594	667.737				3.93594	1125.66				3.95195	1661.99
			3.94394	667.749				3.94394	1125.67				3.95996	1662
			3.95195	667.761				3.95195	1125.69				3.96797	1662.02
			3.95996	667.774				3.95996	1125.71				3.97598	1662.04
			3.96797	667.786				3.96797	1125.72				3.98398	1662.05
			3.97598	667.798				3.97598	1125.74				3.99199	1662.07
			3.98398	667.811				3.98398	1125.75				4	1662.09
			3.99199	667.823				3.99199	1125.77
			4	667.835				4	1125.79

## Sheet: 3b_fitdata
Current	HR_exp	HR_err	Current	Hr_fit	Current	HR_exp	HR_err	Current	Hr_fit	Current	HR_exp	HR_err	Current	Hr_fit
mA	Oe	Oe	mA	Oe	mA	Oe	Oe	mA	Oe	mA	Oe	Oe	mA	Oe
	[-110]_fre=12Ghz	[-110]_fre=12Ghz	[-110]_fre=12Ghz	[-110]_fre=15Ghz	[-110]_fre=15Ghz	[-110]_fre=15Ghz	[-110]_fre=18Ghz	[110]_fre=18Ghz	[-110]_fre=18Ghz
0	1744.55	0.069455	-4	1736.36	0	2175.64	0.097038	-4	2168.95	0	2695.63	0.066905	-4	2689.95
0.5	1744.28	0.053224	-3.99199	1736.4	0.5	2175.24	0.080093	-3.99199	2168.98	0.5	2695.01	0.065031	-3.99199	2689.98
1	1743.52	0.051047	-3.98398	1736.44	1	2174.62	0.076871	-3.98398	2169.01	1	2694.24	0.057281	-3.98398	2690.01
1.5	1742.49	0.055959	-3.97598	1736.47	1.5	2173.5	0.079439	-3.97598	2169.04	1.5	2693.16	0.060444	-3.97598	2690.03
2	1741.15	0.056945	-3.96797	1736.51	2	2172.41	0.070601	-3.96797	2169.07	2	2692.09	0.047792	-3.96797	2690.06
2.5	1739.22	0.058168	-3.95996	1736.55	2.5	2170.88	0.076815	-3.95996	2169.1	2.5	2690.5	0.069256	-3.95996	2690.09
3	1737.36	0.062943	-3.95195	1736.59	3	2169.04	0.07005	-3.95195	2169.13	3	2689.69	0.069053	-3.95195	2690.12
3.5	1735	0.057829	-3.94394	1736.62	3.5	2166.92	0.072276	-3.94394	2169.16	3.5	2687	0.058331	-3.94394	2690.14
4	1732.17	0.050355	-3.93594	1736.66	4	2164.52	0.064321	-3.93594	2169.2	4	2684.39	0.059492	-3.93594	2690.17
-0.5	1744.76	0.060492	-3.92793	1736.69	-0.5	2175.79	0.076115	-3.92793	2169.23	-0.5	2695.47	0.052609	-3.92793	2690.2
-1	1744.55	0.052949	-3.91992	1736.73	-1	2175.63	0.078266	-3.91992	2169.26	-1	2695.48	0.08375	-3.91992	2690.22
-1.5	1743.84	0.058551	-3.91191	1736.77	-1.5	2175.17	0.082369	-3.91191	2169.29	-1.5	2695.29	0.055727	-3.91191	2690.25
-2	1743.16	0.053782	-3.9039	1736.8	-2	2174.47	0.080123	-3.9039	2169.32	-2	2694.84	0.067801	-3.9039	2690.28
-2.5	1741.81	0.065515	-3.8959	1736.84	-2.5	2173.44	0.086211	-3.8959	2169.35	-2.5	2693.89	0.053624	-3.8959	2690.3
-3	1740.48	0.056832	-3.88789	1736.88	-3	2172.32	0.079717	-3.88789	2169.38	-3	2692.82	0.050225	-3.88789	2690.33
-3.5	1738.44	0.055581	-3.87988	1736.91	-3.5	2170.68	0.080565	-3.87988	2169.41	-3.5	2691.4	0.05439	-3.87988	2690.35
-4	1736.45	0.059234	-3.87187	1736.95	-4	2169.09	0.084704	-3.87187	2169.44	-4	2690.07	0.051397	-3.87187	2690.38
			-3.86386	1736.98				-3.86386	2169.47				-3.86386	2690.41
			-3.85586	1737.02				-3.85586	2169.5				-3.85586	2690.43
			-3.84785	1737.06				-3.84785	2169.53				-3.84785	2690.46
			-3.83984	1737.09				-3.83984	2169.56				-3.83984	2690.49
			-3.83183	1737.13				-3.83183	2169.59				-3.83183	2690.51
			-3.82382	1737.16				-3.82382	2169.62				-3.82382	2690.54
			-3.81582	1737.2				-3.81582	2169.65				-3.81582	2690.56
			-3.80781	1737.23				-3.80781	2169.68				-3.80781	2690.59
			-3.7998	1737.27				-3.7998	2169.7				-3.7998	2690.61
			-3.79179	1737.31				-3.79179	2169.74				-3.79179	2690.64
			-3.78378	1737.34				-3.78378	2169.76				-3.78378	2690.66
			-3.77578	1737.38				-3.77578	2169.79				-3.77578	2690.69
			-3.76777	1737.41				-3.76777	2169.82				-3.76777	2690.72
			-3.75976	1737.45				-3.75976	2169.85				-3.75976	2690.74
			-3.75175	1737.48				-3.75175	2169.88				-3.75175	2690.76
			-3.74374	1737.52				-3.74374	2169.91				-3.74374	2690.79
			-3.73574	1737.55				-3.73574	2169.94				-3.73574	2690.82
			-3.72773	1737.58				-3.72773	2169.97				-3.72773	2690.84
			-3.71972	1737.62				-3.71972	2170				-3.71972	2690.86
			-3.71171	1737.65				-3.71171	2170.03				-3.71171	2690.89
			-3.7037	1737.69				-3.7037	2170.05				-3.7037	2690.91
			-3.6957	1737.72				-3.6957	2170.08				-3.6957	2690.94
			-3.68769	1737.76				-3.68769	2170.11				-3.68769	2690.96
			-3.67968	1737.79				-3.67968	2170.14				-3.67968	2690.99
			-3.67167	1737.82				-3.67167	2170.17				-3.67167	2691.01
			-3.66366	1737.86				-3.66366	2170.2				-3.66366	2691.04
			-3.65566	1737.89				-3.65566	2170.22				-3.65566	2691.06
			-3.64765	1737.93				-3.64765	2170.25				-3.64765	2691.09
			-3.63964	1737.96				-3.63964	2170.28				-3.63964	2691.11
			-3.63163	1737.99				-3.63163	2170.31				-3.63163	2691.14
			-3.62362	1738.03				-3.62362	2170.34				-3.62362	2691.16
			-3.61562	1738.06				-3.61562	2170.36				-3.61562	2691.18
			-3.60761	1738.09				-3.60761	2170.39				-3.60761	2691.21
			-3.5996	1738.13				-3.5996	2170.42				-3.5996	2691.23
			-3.59159	1738.16				-3.59159	2170.45				-3.59159	2691.26
			-3.58358	1738.19				-3.58358	2170.47				-3.58358	2691.28
			-3.57558	1738.23				-3.57558	2170.5				-3.57558	2691.3
			-3.56757	1738.26				-3.56757	2170.53				-3.56757	2691.33
			-3.55956	1738.29				-3.55956	2170.56				-3.55956	2691.35
			-3.55155	1738.32				-3.55155	2170.58				-3.55155	2691.37
			-3.54354	1738.36				-3.54354	2170.61				-3.54354	2691.4
			-3.53554	1738.39				-3.53554	2170.64				-3.53554	2691.42
			-3.52753	1738.42				-3.52753	2170.66				-3.52753	2691.44
			-3.51952	1738.45				-3.51952	2170.69				-3.51952	2691.47
			-3.51151	1738.49				-3.51151	2170.72				-3.51151	2691.49
			-3.5035	1738.52				-3.5035	2170.74				-3.5035	2691.51
			-3.5	1738.53				-3.5	2170.76				-3.5	2691.52
			-3.4955	1738.55				-3.4955	2170.77				-3.4955	2691.54
			-3.48749	1738.58				-3.48749	2170.8				-3.48749	2691.56
			-3.47948	1738.62				-3.47948	2170.82				-3.47948	2691.58
			-3.47147	1738.65				-3.47147	2170.85				-3.47147	2691.61
			-3.46346	1738.68				-3.46346	2170.88				-3.46346	2691.63
			-3.45546	1738.71				-3.45546	2170.9				-3.45546	2691.65
			-3.44745	1738.74				-3.44745	2170.93				-3.44745	2691.67
			-3.43944	1738.77				-3.43944	2170.96				-3.43944	2691.7
			-3.43143	1738.81				-3.43143	2170.98				-3.43143	2691.72
			-3.42342	1738.84				-3.42342	2171.01				-3.42342	2691.74
			-3.41542	1738.87				-3.41542	2171.03				-3.41542	2691.76
			-3.40741	1738.9				-3.40741	2171.06				-3.40741	2691.79
			-3.3994	1738.93				-3.3994	2171.09				-3.3994	2691.81
			-3.39139	1738.96				-3.39139	2171.11				-3.39139	2691.83
			-3.38338	1738.99				-3.38338	2171.14				-3.38338	2691.85
			-3.37538	1739.02				-3.37538	2171.16				-3.37538	2691.88
			-3.36737	1739.06				-3.36737	2171.19				-3.36737	2691.9
			-3.35936	1739.09				-3.35936	2171.22				-3.35936	2691.92
			-3.35135	1739.12				-3.35135	2171.24				-3.35135	2691.94
			-3.34334	1739.15				-3.34334	2171.27				-3.34334	2691.96
			-3.33534	1739.18				-3.33534	2171.29				-3.33534	2691.99
			-3.32733	1739.21				-3.32733	2171.32				-3.32733	2692.01
			-3.31932	1739.24				-3.31932	2171.34				-3.31932	2692.03
			-3.31131	1739.27				-3.31131	2171.37				-3.31131	2692.05
			-3.3033	1739.3				-3.3033	2171.39				-3.3033	2692.07
			-3.2953	1739.33				-3.2953	2171.42				-3.2953	2692.09
			-3.28729	1739.36				-3.28729	2171.44				-3.28729	2692.11
			-3.27928	1739.39				-3.27928	2171.47				-3.27928	2692.14
			-3.27127	1739.42				-3.27127	2171.49				-3.27127	2692.16
			-3.26326	1739.45				-3.26326	2171.52				-3.26326	2692.18
			-3.25526	1739.48				-3.25526	2171.54				-3.25526	2692.2
			-3.24725	1739.51				-3.24725	2171.57				-3.24725	2692.22
			-3.23924	1739.54				-3.23924	2171.59				-3.23924	2692.24
			-3.23123	1739.57				-3.23123	2171.61				-3.23123	2692.26
			-3.22322	1739.6				-3.22322	2171.64				-3.22322	2692.28
			-3.21522	1739.62				-3.21522	2171.66				-3.21522	2692.3
			-3.20721	1739.65				-3.20721	2171.69				-3.20721	2692.32
			-3.1992	1739.68				-3.1992	2171.71				-3.1992	2692.35
			-3.19119	1739.71				-3.19119	2171.74				-3.19119	2692.37
			-3.18318	1739.74				-3.18318	2171.76				-3.18318	2692.39
			-3.17518	1739.77				-3.17518	2171.78				-3.17518	2692.41
			-3.16717	1739.8				-3.16717	2171.81				-3.16717	2692.43
			-3.15916	1739.83				-3.15916	2171.83				-3.15916	2692.45
			-3.15115	1739.86				-3.15115	2171.85				-3.15115	2692.47
			-3.14314	1739.88				-3.14314	2171.88				-3.14314	2692.49
			-3.13514	1739.91				-3.13514	2171.9				-3.13514	2692.51
			-3.12713	1739.94				-3.12713	2171.93				-3.12713	2692.53
			-3.11912	1739.97				-3.11912	2171.95				-3.11912	2692.55
			-3.11111	1740				-3.11111	2171.97				-3.11111	2692.57
			-3.1031	1740.03				-3.1031	2171.99				-3.1031	2692.59
			-3.0951	1740.05				-3.0951	2172.02				-3.0951	2692.61
			-3.08709	1740.08				-3.08709	2172.04				-3.08709	2692.63
			-3.07908	1740.11				-3.07908	2172.06				-3.07908	2692.65
			-3.07107	1740.14				-3.07107	2172.09				-3.07107	2692.67
			-3.06306	1740.17				-3.06306	2172.11				-3.06306	2692.69
			-3.05506	1740.19				-3.05506	2172.13				-3.05506	2692.71
			-3.04705	1740.22				-3.04705	2172.16				-3.04705	2692.73
			-3.03904	1740.25				-3.03904	2172.18				-3.03904	2692.75
			-3.03103	1740.28				-3.03103	2172.2				-3.03103	2692.77
			-3.02302	1740.3				-3.02302	2172.22				-3.02302	2692.78
			-3.01502	1740.33				-3.01502	2172.25				-3.01502	2692.8
			-3.00701	1740.36				-3.00701	2172.27				-3.00701	2692.82
			-3	1740.38				-3	2172.29				-3	2692.84
			-2.999	1740.38				-2.999	2172.29				-2.999	2692.84
			-2.99099	1740.41				-2.99099	2172.31				-2.99099	2692.86
			-2.98298	1740.44				-2.98298	2172.34				-2.98298	2692.88
			-2.97497	1740.46				-2.97497	2172.36				-2.97497	2692.9
			-2.96697	1740.49				-2.96697	2172.38				-2.96697	2692.92
			-2.95896	1740.52				-2.95896	2172.4				-2.95896	2692.94
			-2.95095	1740.55				-2.95095	2172.42				-2.95095	2692.96
			-2.94294	1740.57				-2.94294	2172.45				-2.94294	2692.97
			-2.93493	1740.6				-2.93493	2172.47				-2.93493	2692.99
			-2.92693	1740.62				-2.92693	2172.49				-2.92693	2693.01
			-2.91892	1740.65				-2.91892	2172.51				-2.91892	2693.03
			-2.91091	1740.68				-2.91091	2172.53				-2.91091	2693.05
			-2.9029	1740.7				-2.9029	2172.55				-2.9029	2693.07
			-2.89489	1740.73				-2.89489	2172.57				-2.89489	2693.09
			-2.88689	1740.75				-2.88689	2172.6				-2.88689	2693.1
			-2.87888	1740.78				-2.87888	2172.62				-2.87888	2693.12
			-2.87087	1740.81				-2.87087	2172.64				-2.87087	2693.14
			-2.86286	1740.83				-2.86286	2172.66				-2.86286	2693.16
			-2.85485	1740.86				-2.85485	2172.68				-2.85485	2693.18
			-2.84685	1740.88				-2.84685	2172.7				-2.84685	2693.19
			-2.83884	1740.91				-2.83884	2172.72				-2.83884	2693.21
			-2.83083	1740.93				-2.83083	2172.74				-2.83083	2693.23
			-2.82282	1740.96				-2.82282	2172.76				-2.82282	2693.25
			-2.81481	1740.98				-2.81481	2172.78				-2.81481	2693.26
			-2.80681	1741.01				-2.80681	2172.8				-2.80681	2693.28
			-2.7988	1741.03				-2.7988	2172.82				-2.7988	2693.3
			-2.79079	1741.06				-2.79079	2172.85				-2.79079	2693.32
			-2.78278	1741.08				-2.78278	2172.87				-2.78278	2693.33
			-2.77477	1741.11				-2.77477	2172.89				-2.77477	2693.35
			-2.76677	1741.13				-2.76677	2172.91				-2.76677	2693.37
			-2.75876	1741.16				-2.75876	2172.93				-2.75876	2693.39
			-2.75075	1741.18				-2.75075	2172.95				-2.75075	2693.4
			-2.74274	1741.2				-2.74274	2172.97				-2.74274	2693.42
			-2.73473	1741.23				-2.73473	2172.99				-2.73473	2693.44
			-2.72673	1741.25				-2.72673	2173.01				-2.72673	2693.45
			-2.71872	1741.28				-2.71872	2173.03				-2.71872	2693.47
			-2.71071	1741.3				-2.71071	2173.05				-2.71071	2693.49
			-2.7027	1741.33				-2.7027	2173.07				-2.7027	2693.5
			-2.69469	1741.35				-2.69469	2173.09				-2.69469	2693.52
			-2.68669	1741.37				-2.68669	2173.11				-2.68669	2693.54
			-2.67868	1741.4				-2.67868	2173.12				-2.67868	2693.55
			-2.67067	1741.42				-2.67067	2173.14				-2.67067	2693.57
			-2.66266	1741.44				-2.66266	2173.16				-2.66266	2693.59
			-2.65465	1741.47				-2.65465	2173.18				-2.65465	2693.6
			-2.64665	1741.49				-2.64665	2173.2				-2.64665	2693.62
			-2.63864	1741.52				-2.63864	2173.22				-2.63864	2693.64
			-2.63063	1741.54				-2.63063	2173.24				-2.63063	2693.65
			-2.62262	1741.56				-2.62262	2173.26				-2.62262	2693.67
			-2.61461	1741.58				-2.61461	2173.28				-2.61461	2693.68
			-2.60661	1741.61				-2.60661	2173.3				-2.60661	2693.7
			-2.5986	1741.63				-2.5986	2173.32				-2.5986	2693.72
			-2.59059	1741.65				-2.59059	2173.34				-2.59059	2693.73
			-2.58258	1741.67				-2.58258	2173.35				-2.58258	2693.75
			-2.57457	1741.7				-2.57457	2173.37				-2.57457	2693.76
			-2.56657	1741.72				-2.56657	2173.39				-2.56657	2693.78
			-2.55856	1741.74				-2.55856	2173.41				-2.55856	2693.79
			-2.55055	1741.77				-2.55055	2173.43				-2.55055	2693.81
			-2.54254	1741.79				-2.54254	2173.45				-2.54254	2693.82
			-2.53453	1741.81				-2.53453	2173.46				-2.53453	2693.84
			-2.52653	1741.83				-2.52653	2173.48				-2.52653	2693.85
			-2.51852	1741.85				-2.51852	2173.5				-2.51852	2693.87
			-2.51051	1741.88				-2.51051	2173.52				-2.51051	2693.89
			-2.5025	1741.9				-2.5025	2173.54				-2.5025	2693.9
			-2.5	1741.9				-2.5	2173.54				-2.5	2693.9
			-2.49449	1741.92				-2.49449	2173.55				-2.49449	2693.91
			-2.48649	1741.94				-2.48649	2173.57				-2.48649	2693.93
			-2.47848	1741.96				-2.47848	2173.59				-2.47848	2693.94
			-2.47047	1741.98				-2.47047	2173.61				-2.47047	2693.96
			-2.46246	1742.01				-2.46246	2173.62				-2.46246	2693.97
			-2.45445	1742.03				-2.45445	2173.64				-2.45445	2693.99
			-2.44645	1742.05				-2.44645	2173.66				-2.44645	2694
			-2.43844	1742.07				-2.43844	2173.68				-2.43844	2694.02
			-2.43043	1742.09				-2.43043	2173.69				-2.43043	2694.03
			-2.42242	1742.11				-2.42242	2173.71				-2.42242	2694.05
			-2.41441	1742.13				-2.41441	2173.73				-2.41441	2694.06
			-2.40641	1742.15				-2.40641	2173.74				-2.40641	2694.07
			-2.3984	1742.17				-2.3984	2173.76				-2.3984	2694.09
			-2.39039	1742.19				-2.39039	2173.78				-2.39039	2694.1
			-2.38238	1742.22				-2.38238	2173.8				-2.38238	2694.12
			-2.37437	1742.24				-2.37437	2173.81				-2.37437	2694.13
			-2.36637	1742.26				-2.36637	2173.83				-2.36637	2694.15
			-2.35836	1742.28				-2.35836	2173.85				-2.35836	2694.16
			-2.35035	1742.3				-2.35035	2173.86				-2.35035	2694.17
			-2.34234	1742.32				-2.34234	2173.88				-2.34234	2694.19
			-2.33433	1742.34				-2.33433	2173.89				-2.33433	2694.2
			-2.32633	1742.36				-2.32633	2173.91				-2.32633	2694.22
			-2.31832	1742.38				-2.31832	2173.93				-2.31832	2694.23
			-2.31031	1742.4				-2.31031	2173.94				-2.31031	2694.24
			-2.3023	1742.42				-2.3023	2173.96				-2.3023	2694.26
			-2.29429	1742.44				-2.29429	2173.98				-2.29429	2694.27
			-2.28629	1742.46				-2.28629	2173.99				-2.28629	2694.28
			-2.27828	1742.48				-2.27828	2174.01				-2.27828	2694.3
			-2.27027	1742.5				-2.27027	2174.02				-2.27027	2694.31
			-2.26226	1742.52				-2.26226	2174.04				-2.26226	2694.32
			-2.25425	1742.54				-2.25425	2174.06				-2.25425	2694.34
			-2.24625	1742.55				-2.24625	2174.07				-2.24625	2694.35
			-2.23824	1742.57				-2.23824	2174.09				-2.23824	2694.36
			-2.23023	1742.59				-2.23023	2174.1				-2.23023	2694.37
			-2.22222	1742.61				-2.22222	2174.12				-2.22222	2694.39
			-2.21421	1742.63				-2.21421	2174.13				-2.21421	2694.4
			-2.20621	1742.65				-2.20621	2174.15				-2.20621	2694.41
			-2.1982	1742.67				-2.1982	2174.16				-2.1982	2694.42
			-2.19019	1742.69				-2.19019	2174.18				-2.19019	2694.44
			-2.18218	1742.7				-2.18218	2174.19				-2.18218	2694.45
			-2.17417	1742.72				-2.17417	2174.21				-2.17417	2694.46
			-2.16617	1742.74				-2.16617	2174.22				-2.16617	2694.47
			-2.15816	1742.76				-2.15816	2174.24				-2.15816	2694.49
			-2.15015	1742.78				-2.15015	2174.25				-2.15015	2694.5
			-2.14214	1742.8				-2.14214	2174.27				-2.14214	2694.51
			-2.13413	1742.81				-2.13413	2174.28				-2.13413	2694.52
			-2.12613	1742.83				-2.12613	2174.3				-2.12613	2694.53
			-2.11812	1742.85				-2.11812	2174.31				-2.11812	2694.55
			-2.11011	1742.87				-2.11011	2174.33				-2.11011	2694.56
			-2.1021	1742.89				-2.1021	2174.34				-2.1021	2694.57
			-2.09409	1742.9				-2.09409	2174.36				-2.09409	2694.58
			-2.08609	1742.92				-2.08609	2174.37				-2.08609	2694.59
			-2.07808	1742.94				-2.07808	2174.38				-2.07808	2694.61
			-2.07007	1742.96				-2.07007	2174.4				-2.07007	2694.62
			-2.06206	1742.97				-2.06206	2174.41				-2.06206	2694.63
			-2.05405	1742.99				-2.05405	2174.43				-2.05405	2694.64
			-2.04605	1743.01				-2.04605	2174.44				-2.04605	2694.65
			-2.03804	1743.03				-2.03804	2174.45				-2.03804	2694.66
			-2.03003	1743.04				-2.03003	2174.47				-2.03003	2694.67
			-2.02202	1743.06				-2.02202	2174.48				-2.02202	2694.68
			-2.01401	1743.08				-2.01401	2174.49				-2.01401	2694.7
			-2.00601	1743.09				-2.00601	2174.51				-2.00601	2694.71
			-2	1743.11				-2	2174.52				-2	2694.72
			-1.998	1743.11				-1.998	2174.52				-1.998	2694.72
			-1.98999	1743.12				-1.98999	2174.53				-1.98999	2694.73
			-1.98198	1743.14				-1.98198	2174.55				-1.98198	2694.74
			-1.97397	1743.16				-1.97397	2174.56				-1.97397	2694.75
			-1.96597	1743.17				-1.96597	2174.57				-1.96597	2694.76
			-1.95796	1743.19				-1.95796	2174.59				-1.95796	2694.77
			-1.94995	1743.21				-1.94995	2174.6				-1.94995	2694.78
			-1.94194	1743.22				-1.94194	2174.61				-1.94194	2694.79
			-1.93393	1743.24				-1.93393	2174.62				-1.93393	2694.8
			-1.92593	1743.26				-1.92593	2174.64				-1.92593	2694.81
			-1.91792	1743.27				-1.91792	2174.65				-1.91792	2694.82
			-1.90991	1743.29				-1.90991	2174.66				-1.90991	2694.84
			-1.9019	1743.3				-1.9019	2174.68				-1.9019	2694.84
			-1.89389	1743.32				-1.89389	2174.69				-1.89389	2694.86
			-1.88589	1743.33				-1.88589	2174.7				-1.88589	2694.86
			-1.87788	1743.35				-1.87788	2174.71				-1.87788	2694.88
			-1.86987	1743.36				-1.86987	2174.73				-1.86987	2694.89
			-1.86186	1743.38				-1.86186	2174.74				-1.86186	2694.89
			-1.85385	1743.39				-1.85385	2174.75				-1.85385	2694.91
			-1.84585	1743.41				-1.84585	2174.76				-1.84585	2694.91
			-1.83784	1743.42				-1.83784	2174.77				-1.83784	2694.92
			-1.82983	1743.44				-1.82983	2174.79				-1.82983	2694.93
			-1.82182	1743.45				-1.82182	2174.8				-1.82182	2694.94
			-1.81381	1743.47				-1.81381	2174.81				-1.81381	2694.95
			-1.80581	1743.48				-1.80581	2174.82				-1.80581	2694.96
			-1.7978	1743.5				-1.7978	2174.83				-1.7978	2694.97
			-1.78979	1743.51				-1.78979	2174.84				-1.78979	2694.98
			-1.78178	1743.53				-1.78178	2174.86				-1.78178	2694.99
			-1.77377	1743.54				-1.77377	2174.87				-1.77377	2695
			-1.76577	1743.56				-1.76577	2174.88				-1.76577	2695.01
			-1.75776	1743.57				-1.75776	2174.89				-1.75776	2695.02
			-1.74975	1743.58				-1.74975	2174.9				-1.74975	2695.03
			-1.74174	1743.6				-1.74174	2174.91				-1.74174	2695.03
			-1.73373	1743.61				-1.73373	2174.92				-1.73373	2695.04
			-1.72573	1743.62				-1.72573	2174.93				-1.72573	2695.05
			-1.71772	1743.64				-1.71772	2174.95				-1.71772	2695.06
			-1.70971	1743.65				-1.70971	2174.96				-1.70971	2695.07
			-1.7017	1743.67				-1.7017	2174.97				-1.7017	2695.08
			-1.69369	1743.68				-1.69369	2174.98				-1.69369	2695.09
			-1.68569	1743.69				-1.68569	2174.99				-1.68569	2695.1
			-1.67768	1743.71				-1.67768	2175				-1.67768	2695.1
			-1.66967	1743.72				-1.66967	2175.01				-1.66967	2695.11
			-1.66166	1743.73				-1.66166	2175.02				-1.66166	2695.12
			-1.65365	1743.75				-1.65365	2175.03				-1.65365	2695.13
			-1.64565	1743.76				-1.64565	2175.04				-1.64565	2695.14
			-1.63764	1743.77				-1.63764	2175.05				-1.63764	2695.14
			-1.62963	1743.79				-1.62963	2175.06				-1.62963	2695.15
			-1.62162	1743.8				-1.62162	2175.07				-1.62162	2695.16
			-1.61361	1743.81				-1.61361	2175.08				-1.61361	2695.17
			-1.60561	1743.82				-1.60561	2175.09				-1.60561	2695.18
			-1.5976	1743.84				-1.5976	2175.1				-1.5976	2695.18
			-1.58959	1743.85				-1.58959	2175.11				-1.58959	2695.19
			-1.58158	1743.86				-1.58158	2175.12				-1.58158	2695.2
			-1.57357	1743.87				-1.57357	2175.13				-1.57357	2695.21
			-1.56557	1743.88				-1.56557	2175.14				-1.56557	2695.22
			-1.55756	1743.9				-1.55756	2175.15				-1.55756	2695.22
			-1.54955	1743.91				-1.54955	2175.16				-1.54955	2695.23
			-1.54154	1743.92				-1.54154	2175.17				-1.54154	2695.24
			-1.53353	1743.93				-1.53353	2175.18				-1.53353	2695.24
			-1.52553	1743.94				-1.52553	2175.19				-1.52553	2695.25
			-1.51752	1743.96				-1.51752	2175.2				-1.51752	2695.26
			-1.50951	1743.97				-1.50951	2175.2				-1.50951	2695.26
			-1.5015	1743.98				-1.5015	2175.21				-1.5015	2695.27
			-1.5	1743.98				-1.5	2175.22				-1.5	2695.27
			-1.49349	1743.99				-1.49349	2175.22				-1.49349	2695.28
			-1.48549	1744				-1.48549	2175.23				-1.48549	2695.29
			-1.47748	1744.01				-1.47748	2175.24				-1.47748	2695.29
			-1.46947	1744.02				-1.46947	2175.25				-1.46947	2695.3
			-1.46146	1744.04				-1.46146	2175.26				-1.46146	2695.31
			-1.45345	1744.05				-1.45345	2175.27				-1.45345	2695.31
			-1.44545	1744.06				-1.44545	2175.28				-1.44545	2695.32
			-1.43744	1744.07				-1.43744	2175.28				-1.43744	2695.33
			-1.42943	1744.08				-1.42943	2175.29				-1.42943	2695.33
			-1.42142	1744.09				-1.42142	2175.3				-1.42142	2695.34
			-1.41341	1744.1				-1.41341	2175.31				-1.41341	2695.34
			-1.40541	1744.11				-1.40541	2175.32				-1.40541	2695.35
			-1.3974	1744.12				-1.3974	2175.32				-1.3974	2695.36
			-1.38939	1744.13				-1.38939	2175.33				-1.38939	2695.36
			-1.38138	1744.14				-1.38138	2175.34				-1.38138	2695.37
			-1.37337	1744.15				-1.37337	2175.35				-1.37337	2695.38
			-1.36537	1744.16				-1.36537	2175.36				-1.36537	2695.38
			-1.35736	1744.17				-1.35736	2175.36				-1.35736	2695.39
			-1.34935	1744.18				-1.34935	2175.37				-1.34935	2695.39
			-1.34134	1744.19				-1.34134	2175.38				-1.34134	2695.4
			-1.33333	1744.2				-1.33333	2175.39				-1.33333	2695.4
			-1.32533	1744.21				-1.32533	2175.39				-1.32533	2695.41
			-1.31732	1744.22				-1.31732	2175.4				-1.31732	2695.41
			-1.30931	1744.23				-1.30931	2175.41				-1.30931	2695.42
			-1.3013	1744.24				-1.3013	2175.42				-1.3013	2695.43
			-1.29329	1744.25				-1.29329	2175.42				-1.29329	2695.43
			-1.28529	1744.26				-1.28529	2175.43				-1.28529	2695.44
			-1.27728	1744.27				-1.27728	2175.44				-1.27728	2695.44
			-1.26927	1744.28				-1.26927	2175.45				-1.26927	2695.45
			-1.26126	1744.29				-1.26126	2175.45				-1.26126	2695.45
			-1.25325	1744.29				-1.25325	2175.46				-1.25325	2695.46
			-1.24525	1744.3				-1.24525	2175.47				-1.24525	2695.46
			-1.23724	1744.31				-1.23724	2175.47				-1.23724	2695.47
			-1.22923	1744.32				-1.22923	2175.48				-1.22923	2695.47
			-1.22122	1744.33				-1.22122	2175.49				-1.22122	2695.47
			-1.21321	1744.34				-1.21321	2175.49				-1.21321	2695.48
			-1.20521	1744.35				-1.20521	2175.5				-1.20521	2695.48
			-1.1972	1744.35				-1.1972	2175.5				-1.1972	2695.49
			-1.18919	1744.36				-1.18919	2175.51				-1.18919	2695.49
			-1.18118	1744.37				-1.18118	2175.52				-1.18118	2695.5
			-1.17317	1744.38				-1.17317	2175.52				-1.17317	2695.5
			-1.16517	1744.39				-1.16517	2175.53				-1.16517	2695.51
			-1.15716	1744.39				-1.15716	2175.53				-1.15716	2695.51
			-1.14915	1744.4				-1.14915	2175.54				-1.14915	2695.51
			-1.14114	1744.41				-1.14114	2175.55				-1.14114	2695.52
			-1.13313	1744.42				-1.13313	2175.55				-1.13313	2695.52
			-1.12513	1744.42				-1.12513	2175.56				-1.12513	2695.53
			-1.11712	1744.43				-1.11712	2175.56				-1.11712	2695.53
			-1.10911	1744.44				-1.10911	2175.57				-1.10911	2695.53
			-1.1011	1744.45				-1.1011	2175.57				-1.1011	2695.54
			-1.09309	1744.45				-1.09309	2175.58				-1.09309	2695.54
			-1.08509	1744.46				-1.08509	2175.59				-1.08509	2695.55
			-1.07708	1744.47				-1.07708	2175.59				-1.07708	2695.55
			-1.06907	1744.48				-1.06907	2175.59				-1.06907	2695.55
			-1.06106	1744.48				-1.06106	2175.6				-1.06106	2695.55
			-1.05305	1744.49				-1.05305	2175.61				-1.05305	2695.56
			-1.04505	1744.5				-1.04505	2175.61				-1.04505	2695.56
			-1.03704	1744.5				-1.03704	2175.61				-1.03704	2695.57
			-1.02903	1744.51				-1.02903	2175.62				-1.02903	2695.57
			-1.02102	1744.52				-1.02102	2175.62				-1.02102	2695.57
			-1.01301	1744.52				-1.01301	2175.63				-1.01301	2695.57
			-1.00501	1744.53				-1.00501	2175.63				-1.00501	2695.58
			-1	1744.53				-1	2175.64				-1	2695.58
			-0.997	1744.54				-0.997	2175.64				-0.997	2695.58
			-0.98899	1744.54				-0.98899	2175.64				-0.98899	2695.58
			-0.98098	1744.55				-0.98098	2175.65				-0.98098	2695.59
			-0.97297	1744.55				-0.97297	2175.65				-0.97297	2695.59
			-0.96496	1744.56				-0.96496	2175.66				-0.96496	2695.59
			-0.95696	1744.57				-0.95696	2175.66				-0.95696	2695.59
			-0.94895	1744.57				-0.94895	2175.66				-0.94895	2695.6
			-0.94094	1744.58				-0.94094	2175.67				-0.94094	2695.6
			-0.93293	1744.58				-0.93293	2175.67				-0.93293	2695.6
			-0.92492	1744.59				-0.92492	2175.68				-0.92492	2695.6
			-0.91692	1744.59				-0.91692	2175.68				-0.91692	2695.61
			-0.90891	1744.6				-0.90891	2175.68				-0.90891	2695.61
			-0.9009	1744.6				-0.9009	2175.69				-0.9009	2695.61
			-0.89289	1744.61				-0.89289	2175.69				-0.89289	2695.61
			-0.88488	1744.61				-0.88488	2175.69				-0.88488	2695.61
			-0.87688	1744.62				-0.87688	2175.7				-0.87688	2695.61
			-0.86887	1744.62				-0.86887	2175.7				-0.86887	2695.62
			-0.86086	1744.63				-0.86086	2175.7				-0.86086	2695.62
			-0.85285	1744.63				-0.85285	2175.71				-0.85285	2695.62
			-0.84484	1744.64				-0.84484	2175.71				-0.84484	2695.62
			-0.83684	1744.64				-0.83684	2175.71				-0.83684	2695.62
			-0.82883	1744.65				-0.82883	2175.72				-0.82883	2695.62
			-0.82082	1744.65				-0.82082	2175.72				-0.82082	2695.63
			-0.81281	1744.66				-0.81281	2175.72				-0.81281	2695.63
			-0.8048	1744.66				-0.8048	2175.73				-0.8048	2695.63
			-0.7968	1744.66				-0.7968	2175.73				-0.7968	2695.63
			-0.78879	1744.67				-0.78879	2175.73				-0.78879	2695.63
			-0.78078	1744.67				-0.78078	2175.73				-0.78078	2695.63
			-0.77277	1744.68				-0.77277	2175.74				-0.77277	2695.63
			-0.76476	1744.68				-0.76476	2175.74				-0.76476	2695.64
			-0.75676	1744.68				-0.75676	2175.74				-0.75676	2695.64
			-0.74875	1744.69				-0.74875	2175.74				-0.74875	2695.64
			-0.74074	1744.69				-0.74074	2175.75				-0.74074	2695.64
			-0.73273	1744.7				-0.73273	2175.75				-0.73273	2695.64
			-0.72472	1744.7				-0.72472	2175.75				-0.72472	2695.64
			-0.71672	1744.7				-0.71672	2175.75				-0.71672	2695.64
			-0.70871	1744.71				-0.70871	2175.75				-0.70871	2695.64
			-0.7007	1744.71				-0.7007	2175.76				-0.7007	2695.64
			-0.69269	1744.71				-0.69269	2175.76				-0.69269	2695.64
			-0.68468	1744.71				-0.68468	2175.76				-0.68468	2695.64
			-0.67668	1744.72				-0.67668	2175.76				-0.67668	2695.64
			-0.66867	1744.72				-0.66867	2175.76				-0.66867	2695.64
			-0.66066	1744.72				-0.66066	2175.76				-0.66066	2695.64
			-0.65265	1744.73				-0.65265	2175.77				-0.65265	2695.64
			-0.64464	1744.73				-0.64464	2175.77				-0.64464	2695.64
			-0.63664	1744.73				-0.63664	2175.77				-0.63664	2695.64
			-0.62863	1744.73				-0.62863	2175.77				-0.62863	2695.64
			-0.62062	1744.74				-0.62062	2175.77				-0.62062	2695.64
			-0.61261	1744.74				-0.61261	2175.77				-0.61261	2695.64
			-0.6046	1744.74				-0.6046	2175.77				-0.6046	2695.64
			-0.5966	1744.74				-0.5966	2175.77				-0.5966	2695.64
			-0.58859	1744.74				-0.58859	2175.78				-0.58859	2695.64
			-0.58058	1744.75				-0.58058	2175.78				-0.58058	2695.64
			-0.57257	1744.75				-0.57257	2175.78				-0.57257	2695.64
			-0.56456	1744.75				-0.56456	2175.78				-0.56456	2695.64
			-0.55656	1744.75				-0.55656	2175.78				-0.55656	2695.64
			-0.54855	1744.75				-0.54855	2175.78				-0.54855	2695.64
			-0.54054	1744.76				-0.54054	2175.78				-0.54054	2695.64
			-0.53253	1744.76				-0.53253	2175.78				-0.53253	2695.64
			-0.52452	1744.76				-0.52452	2175.78				-0.52452	2695.64
			-0.51652	1744.76				-0.51652	2175.78				-0.51652	2695.63
			-0.50851	1744.76				-0.50851	2175.78				-0.50851	2695.63
			-0.5005	1744.76				-0.5005	2175.78				-0.5005	2695.63
			-0.5	1744.76				-0.5	2175.78				-0.5	2695.63
			-0.49249	1744.76				-0.49249	2175.78				-0.49249	2695.63
			-0.48448	1744.76				-0.48448	2175.78				-0.48448	2695.63
			-0.47648	1744.76				-0.47648	2175.78				-0.47648	2695.63
			-0.46847	1744.77				-0.46847	2175.78				-0.46847	2695.63
			-0.46046	1744.77				-0.46046	2175.78				-0.46046	2695.62
			-0.45245	1744.77				-0.45245	2175.78				-0.45245	2695.62
			-0.44444	1744.77				-0.44444	2175.78				-0.44444	2695.62
			-0.43644	1744.77				-0.43644	2175.78				-0.43644	2695.62
			-0.42843	1744.77				-0.42843	2175.78				-0.42843	2695.62
			-0.42042	1744.77				-0.42042	2175.78				-0.42042	2695.62
			-0.41241	1744.77				-0.41241	2175.78				-0.41241	2695.61
			-0.4044	1744.77				-0.4044	2175.78				-0.4044	2695.61
			-0.3964	1744.77				-0.3964	2175.78				-0.3964	2695.61
			-0.38839	1744.77				-0.38839	2175.77				-0.38839	2695.61
			-0.38038	1744.77				-0.38038	2175.77				-0.38038	2695.61
			-0.37237	1744.77				-0.37237	2175.77				-0.37237	2695.6
			-0.36436	1744.77				-0.36436	2175.77				-0.36436	2695.6
			-0.35636	1744.77				-0.35636	2175.77				-0.35636	2695.6
			-0.34835	1744.77				-0.34835	2175.77				-0.34835	2695.6
			-0.34034	1744.77				-0.34034	2175.77				-0.34034	2695.59
			-0.33233	1744.77				-0.33233	2175.77				-0.33233	2695.59
			-0.32432	1744.77				-0.32432	2175.76				-0.32432	2695.59
			-0.31632	1744.76				-0.31632	2175.76				-0.31632	2695.59
			-0.30831	1744.76				-0.30831	2175.76				-0.30831	2695.59
			-0.3003	1744.76				-0.3003	2175.76				-0.3003	2695.58
			-0.29229	1744.76				-0.29229	2175.76				-0.29229	2695.58
			-0.28428	1744.76				-0.28428	2175.76				-0.28428	2695.58
			-0.27628	1744.76				-0.27628	2175.75				-0.27628	2695.57
			-0.26827	1744.76				-0.26827	2175.75				-0.26827	2695.57
			-0.26026	1744.76				-0.26026	2175.75				-0.26026	2695.57
			-0.25225	1744.76				-0.25225	2175.75				-0.25225	2695.56
			-0.24424	1744.75				-0.24424	2175.75				-0.24424	2695.56
			-0.23624	1744.75				-0.23624	2175.74				-0.23624	2695.56
			-0.22823	1744.75				-0.22823	2175.74				-0.22823	2695.55
			-0.22022	1744.75				-0.22022	2175.74				-0.22022	2695.55
			-0.21221	1744.75				-0.21221	2175.74				-0.21221	2695.55
			-0.2042	1744.74				-0.2042	2175.73				-0.2042	2695.54
			-0.1962	1744.74				-0.1962	2175.73				-0.1962	2695.54
			-0.18819	1744.74				-0.18819	2175.73				-0.18819	2695.54
			-0.18018	1744.74				-0.18018	2175.73				-0.18018	2695.53
			-0.17217	1744.74				-0.17217	2175.72				-0.17217	2695.53
			-0.16416	1744.73				-0.16416	2175.72				-0.16416	2695.53
			-0.15616	1744.73				-0.15616	2175.72				-0.15616	2695.52
			-0.14815	1744.73				-0.14815	2175.72				-0.14815	2695.52
			-0.14014	1744.73				-0.14014	2175.71				-0.14014	2695.51
			-0.13213	1744.72				-0.13213	2175.71				-0.13213	2695.51
			-0.12412	1744.72				-0.12412	2175.7				-0.12412	2695.5
			-0.11612	1744.72				-0.11612	2175.7				-0.11612	2695.5
			-0.10811	1744.71				-0.10811	2175.7				-0.10811	2695.5
			-0.1001	1744.71				-0.1001	2175.7				-0.1001	2695.49
			-0.09209	1744.71				-0.09209	2175.69				-0.09209	2695.49
			-0.08408	1744.7				-0.08408	2175.69				-0.08408	2695.48
			-0.07608	1744.7				-0.07608	2175.68				-0.07608	2695.48
			-0.06807	1744.7				-0.06807	2175.68				-0.06807	2695.47
			-0.06006	1744.69				-0.06006	2175.68				-0.06006	2695.47
			-0.05205	1744.69				-0.05205	2175.67				-0.05205	2695.46
			-0.04404	1744.69				-0.04404	2175.67				-0.04404	2695.46
			-0.03604	1744.68				-0.03604	2175.66				-0.03604	2695.45
			-0.02803	1744.68				-0.02803	2175.66				-0.02803	2695.45
			-0.02002	1744.68				-0.02002	2175.66				-0.02002	2695.44
			-0.01201	1744.67				-0.01201	2175.65				-0.01201	2695.44
			-0.004	1744.67				-0.004	2175.65				-0.004	2695.43
			0	1744.67				0	2175.65				0	2695.43
			0.004004	1744.66				0.004004	2175.64				0.004004	2695.43
			0.012012	1744.66				0.012012	2175.64				0.012012	2695.42
			0.02002	1744.66				0.02002	2175.64				0.02002	2695.42
			0.028028	1744.65				0.028028	2175.63				0.028028	2695.41
			0.036036	1744.65				0.036036	2175.63				0.036036	2695.41
			0.044044	1744.64				0.044044	2175.62				0.044044	2695.4
			0.052052	1744.64				0.052052	2175.62				0.052052	2695.4
			0.06006	1744.63				0.06006	2175.61				0.06006	2695.39
			0.068068	1744.63				0.068068	2175.61				0.068068	2695.38
			0.076076	1744.62				0.076076	2175.6				0.076076	2695.38
			0.084084	1744.62				0.084084	2175.6				0.084084	2695.37
			0.092092	1744.61				0.092092	2175.59				0.092092	2695.37
			0.1001	1744.61				0.1001	2175.59				0.1001	2695.36
			0.108108	1744.6				0.108108	2175.58				0.108108	2695.36
			0.116116	1744.6				0.116116	2175.57				0.116116	2695.35
			0.124124	1744.59				0.124124	2175.57				0.124124	2695.34
			0.132132	1744.59				0.132132	2175.56				0.132132	2695.34
			0.14014	1744.58				0.14014	2175.56				0.14014	2695.33
			0.148148	1744.58				0.148148	2175.55				0.148148	2695.32
			0.156156	1744.57				0.156156	2175.55				0.156156	2695.32
			0.164164	1744.56				0.164164	2175.54				0.164164	2695.31
			0.172172	1744.56				0.172172	2175.54				0.172172	2695.3
			0.18018	1744.55				0.18018	2175.53				0.18018	2695.3
			0.188188	1744.55				0.188188	2175.52				0.188188	2695.29
			0.196196	1744.54				0.196196	2175.52				0.196196	2695.28
			0.204204	1744.53				0.204204	2175.51				0.204204	2695.28
			0.212212	1744.53				0.212212	2175.51				0.212212	2695.27
			0.22022	1744.52				0.22022	2175.5				0.22022	2695.26
			0.228228	1744.52				0.228228	2175.49				0.228228	2695.26
			0.236236	1744.51				0.236236	2175.49				0.236236	2695.25
			0.244244	1744.5				0.244244	2175.48				0.244244	2695.24
			0.252252	1744.49				0.252252	2175.47				0.252252	2695.23
			0.26026	1744.49				0.26026	2175.47				0.26026	2695.23
			0.268268	1744.48				0.268268	2175.46				0.268268	2695.22
			0.276276	1744.47				0.276276	2175.45				0.276276	2695.21
			0.284284	1744.47				0.284284	2175.45				0.284284	2695.2
			0.292292	1744.46				0.292292	2175.44				0.292292	2695.2
			0.3003	1744.45				0.3003	2175.43				0.3003	2695.19
			0.308308	1744.45				0.308308	2175.43				0.308308	2695.18
			0.316316	1744.44				0.316316	2175.42				0.316316	2695.17
			0.324324	1744.43				0.324324	2175.41				0.324324	2695.17
			0.332332	1744.42				0.332332	2175.4				0.332332	2695.16
			0.34034	1744.42				0.34034	2175.4				0.34034	2695.15
			0.348348	1744.41				0.348348	2175.39				0.348348	2695.14
			0.356356	1744.4				0.356356	2175.38				0.356356	2695.13
			0.364364	1744.39				0.364364	2175.37				0.364364	2695.13
			0.372372	1744.38				0.372372	2175.37				0.372372	2695.12
			0.38038	1744.38				0.38038	2175.36				0.38038	2695.11
			0.388388	1744.37				0.388388	2175.35				0.388388	2695.1
			0.396396	1744.36				0.396396	2175.34				0.396396	2695.09
			0.404404	1744.35				0.404404	2175.34				0.404404	2695.08
			0.412412	1744.34				0.412412	2175.33				0.412412	2695.08
			0.42042	1744.34				0.42042	2175.32				0.42042	2695.07
			0.428428	1744.33				0.428428	2175.31				0.428428	2695.06
			0.436436	1744.32				0.436436	2175.3				0.436436	2695.05
			0.444444	1744.31				0.444444	2175.29				0.444444	2695.04
			0.452452	1744.3				0.452452	2175.29				0.452452	2695.03
			0.46046	1744.29				0.46046	2175.28				0.46046	2695.02
			0.468468	1744.28				0.468468	2175.27				0.468468	2695.01
			0.476476	1744.27				0.476476	2175.26				0.476476	2695.01
			0.484484	1744.27				0.484484	2175.25				0.484484	2695
			0.492492	1744.26				0.492492	2175.24				0.492492	2694.99
			0.5	1744.25				0.5	2175.23				0.5	2694.98
			0.500501	1744.25				0.500501	2175.23				0.500501	2694.98
			0.508509	1744.24				0.508509	2175.22				0.508509	2694.97
			0.516517	1744.23				0.516517	2175.22				0.516517	2694.96
			0.524525	1744.22				0.524525	2175.21				0.524525	2694.95
			0.532533	1744.21				0.532533	2175.2				0.532533	2694.94
			0.540541	1744.2				0.540541	2175.19				0.540541	2694.93
			0.548549	1744.19				0.548549	2175.18				0.548549	2694.92
			0.556557	1744.18				0.556557	2175.17				0.556557	2694.91
			0.564565	1744.17				0.564565	2175.16				0.564565	2694.9
			0.572573	1744.16				0.572573	2175.15				0.572573	2694.89
			0.580581	1744.15				0.580581	2175.14				0.580581	2694.88
			0.588589	1744.14				0.588589	2175.13				0.588589	2694.87
			0.596597	1744.13				0.596597	2175.12				0.596597	2694.86
			0.604605	1744.12				0.604605	2175.11				0.604605	2694.85
			0.612613	1744.11				0.612613	2175.1				0.612613	2694.84
			0.620621	1744.1				0.620621	2175.09				0.620621	2694.83
			0.628629	1744.09				0.628629	2175.08				0.628629	2694.82
			0.636637	1744.08				0.636637	2175.07				0.636637	2694.81
			0.644645	1744.07				0.644645	2175.06				0.644645	2694.8
			0.652653	1744.06				0.652653	2175.05				0.652653	2694.79
			0.660661	1744.04				0.660661	2175.04				0.660661	2694.78
			0.668669	1744.03				0.668669	2175.03				0.668669	2694.77
			0.676677	1744.02				0.676677	2175.02				0.676677	2694.76
			0.684685	1744.01				0.684685	2175.01				0.684685	2694.75
			0.692693	1744				0.692693	2175				0.692693	2694.74
			0.700701	1743.99				0.700701	2174.99				0.700701	2694.72
			0.708709	1743.98				0.708709	2174.98				0.708709	2694.71
			0.716717	1743.96				0.716717	2174.97				0.716717	2694.7
			0.724725	1743.95				0.724725	2174.96				0.724725	2694.69
			0.732733	1743.94				0.732733	2174.95				0.732733	2694.68
			0.740741	1743.93				0.740741	2174.94				0.740741	2694.67
			0.748749	1743.92				0.748749	2174.93				0.748749	2694.66
			0.756757	1743.91				0.756757	2174.91				0.756757	2694.65
			0.764765	1743.89				0.764765	2174.9				0.764765	2694.64
			0.772773	1743.88				0.772773	2174.89				0.772773	2694.62
			0.780781	1743.87				0.780781	2174.88				0.780781	2694.61
			0.788789	1743.86				0.788789	2174.87				0.788789	2694.6
			0.796797	1743.85				0.796797	2174.86				0.796797	2694.59
			0.804805	1743.83				0.804805	2174.85				0.804805	2694.58
			0.812813	1743.82				0.812813	2174.84				0.812813	2694.57
			0.820821	1743.81				0.820821	2174.82				0.820821	2694.55
			0.828829	1743.8				0.828829	2174.81				0.828829	2694.54
			0.836837	1743.78				0.836837	2174.8				0.836837	2694.53
			0.844845	1743.77				0.844845	2174.79				0.844845	2694.52
			0.852853	1743.76				0.852853	2174.78				0.852853	2694.51
			0.860861	1743.74				0.860861	2174.76				0.860861	2694.49
			0.868869	1743.73				0.868869	2174.75				0.868869	2694.48
			0.876877	1743.72				0.876877	2174.74				0.876877	2694.47
			0.884885	1743.7				0.884885	2174.73				0.884885	2694.46
			0.892893	1743.69				0.892893	2174.72				0.892893	2694.44
			0.900901	1743.68				0.900901	2174.7				0.900901	2694.43
			0.908909	1743.66				0.908909	2174.69				0.908909	2694.42
			0.916917	1743.65				0.916917	2174.68				0.916917	2694.41
			0.924925	1743.64				0.924925	2174.67				0.924925	2694.39
			0.932933	1743.62				0.932933	2174.65				0.932933	2694.38
			0.940941	1743.61				0.940941	2174.64				0.940941	2694.37
			0.948949	1743.6				0.948949	2174.63				0.948949	2694.36
			0.956957	1743.58				0.956957	2174.62				0.956957	2694.34
			0.964965	1743.57				0.964965	2174.6				0.964965	2694.33
			0.972973	1743.55				0.972973	2174.59				0.972973	2694.32
			0.980981	1743.54				0.980981	2174.58				0.980981	2694.3
			0.988989	1743.52				0.988989	2174.56				0.988989	2694.29
			0.996997	1743.51				0.996997	2174.55				0.996997	2694.28
			1	1743.5				1	2174.55				1	2694.27
			1.005	1743.49				1.005	2174.54				1.005	2694.26
			1.01301	1743.48				1.01301	2174.52				1.01301	2694.25
			1.02102	1743.47				1.02102	2174.51				1.02102	2694.24
			1.02903	1743.45				1.02903	2174.5				1.02903	2694.22
			1.03704	1743.44				1.03704	2174.48				1.03704	2694.21
			1.04505	1743.42				1.04505	2174.47				1.04505	2694.2
			1.05305	1743.41				1.05305	2174.46				1.05305	2694.18
			1.06106	1743.39				1.06106	2174.44				1.06106	2694.17
			1.06907	1743.38				1.06907	2174.43				1.06907	2694.16
			1.07708	1743.36				1.07708	2174.41				1.07708	2694.14
			1.08509	1743.35				1.08509	2174.4				1.08509	2694.13
			1.09309	1743.33				1.09309	2174.39				1.09309	2694.11
			1.1011	1743.32				1.1011	2174.37				1.1011	2694.1
			1.10911	1743.3				1.10911	2174.36				1.10911	2694.08
			1.11712	1743.28				1.11712	2174.34				1.11712	2694.07
			1.12512	1743.27				1.12512	2174.33				1.12512	2694.06
			1.13313	1743.25				1.13313	2174.32				1.13313	2694.04
			1.14114	1743.24				1.14114	2174.3				1.14114	2694.03
			1.14915	1743.22				1.14915	2174.29				1.14915	2694.01
			1.15716	1743.2				1.15716	2174.27				1.15716	2694
			1.16517	1743.19				1.16517	2174.26				1.16517	2693.98
			1.17317	1743.17				1.17317	2174.24				1.17317	2693.97
			1.18118	1743.15				1.18118	2174.23				1.18118	2693.95
			1.18919	1743.14				1.18919	2174.21				1.18919	2693.94
			1.1972	1743.12				1.1972	2174.2				1.1972	2693.92
			1.20521	1743.11				1.20521	2174.18				1.20521	2693.91
			1.21321	1743.09				1.21321	2174.17				1.21321	2693.89
			1.22122	1743.07				1.22122	2174.15				1.22122	2693.88
			1.22923	1743.06				1.22923	2174.14				1.22923	2693.86
			1.23724	1743.04				1.23724	2174.12				1.23724	2693.85
			1.24524	1743.02				1.24524	2174.11				1.24524	2693.83
			1.25325	1743.01				1.25325	2174.09				1.25325	2693.82
			1.26126	1742.99				1.26126	2174.07				1.26126	2693.8
			1.26927	1742.97				1.26927	2174.06				1.26927	2693.79
			1.27728	1742.95				1.27728	2174.04				1.27728	2693.77
			1.28529	1742.93				1.28529	2174.03				1.28529	2693.76
			1.29329	1742.92				1.29329	2174.01				1.29329	2693.74
			1.3013	1742.9				1.3013	2174				1.3013	2693.72
			1.30931	1742.88				1.30931	2173.98				1.30931	2693.71
			1.31732	1742.87				1.31732	2173.96				1.31732	2693.69
			1.32533	1742.85				1.32533	2173.95				1.32533	2693.68
			1.33333	1742.83				1.33333	2173.93				1.33333	2693.66
			1.34134	1742.81				1.34134	2173.91				1.34134	2693.64
			1.34935	1742.79				1.34935	2173.9				1.34935	2693.63
			1.35736	1742.78				1.35736	2173.88				1.35736	2693.61
			1.36536	1742.76				1.36536	2173.87				1.36536	2693.6
			1.37337	1742.74				1.37337	2173.85				1.37337	2693.58
			1.38138	1742.72				1.38138	2173.83				1.38138	2693.56
			1.38939	1742.7				1.38939	2173.82				1.38939	2693.55
			1.3974	1742.68				1.3974	2173.8				1.3974	2693.53
			1.40541	1742.66				1.40541	2173.78				1.40541	2693.51
			1.41341	1742.65				1.41341	2173.77				1.41341	2693.5
			1.42142	1742.63				1.42142	2173.75				1.42142	2693.48
			1.42943	1742.61				1.42943	2173.73				1.42943	2693.46
			1.43744	1742.59				1.43744	2173.72				1.43744	2693.45
			1.44545	1742.57				1.44545	2173.7				1.44545	2693.43
			1.45345	1742.55				1.45345	2173.68				1.45345	2693.41
			1.46146	1742.53				1.46146	2173.66				1.46146	2693.4
			1.46947	1742.51				1.46947	2173.65				1.46947	2693.38
			1.47748	1742.49				1.47748	2173.63				1.47748	2693.36
			1.48548	1742.47				1.48548	2173.61				1.48548	2693.34
			1.49349	1742.45				1.49349	2173.59				1.49349	2693.33
			1.5	1742.44				1.5	2173.58				1.5	2693.31
			1.5015	1742.43				1.5015	2173.57				1.5015	2693.31
			1.50951	1742.41				1.50951	2173.56				1.50951	2693.29
			1.51752	1742.39				1.51752	2173.54				1.51752	2693.28
			1.52553	1742.37				1.52553	2173.52				1.52553	2693.26
			1.53353	1742.36				1.53353	2173.5				1.53353	2693.24
			1.54154	1742.33				1.54154	2173.49				1.54154	2693.22
			1.54955	1742.31				1.54955	2173.47				1.54955	2693.2
			1.55756	1742.29				1.55756	2173.45				1.55756	2693.19
			1.56557	1742.27				1.56557	2173.43				1.56557	2693.17
			1.57357	1742.25				1.57357	2173.41				1.57357	2693.15
			1.58158	1742.23				1.58158	2173.39				1.58158	2693.13
			1.58959	1742.21				1.58959	2173.38				1.58959	2693.11
			1.5976	1742.19				1.5976	2173.36				1.5976	2693.1
			1.60561	1742.17				1.60561	2173.34				1.60561	2693.08
			1.61361	1742.15				1.61361	2173.32				1.61361	2693.06
			1.62162	1742.13				1.62162	2173.3				1.62162	2693.04
			1.62963	1742.11				1.62963	2173.28				1.62963	2693.02
			1.63764	1742.09				1.63764	2173.26				1.63764	2693.01
			1.64565	1742.07				1.64565	2173.24				1.64565	2692.99
			1.65365	1742.05				1.65365	2173.23				1.65365	2692.97
			1.66166	1742.02				1.66166	2173.21				1.66166	2692.95
			1.66967	1742				1.66967	2173.19				1.66967	2692.93
			1.67768	1741.98				1.67768	2173.17				1.67768	2692.91
			1.68569	1741.96				1.68569	2173.15				1.68569	2692.89
			1.69369	1741.94				1.69369	2173.13				1.69369	2692.87
			1.7017	1741.92				1.7017	2173.11				1.7017	2692.86
			1.70971	1741.89				1.70971	2173.09				1.70971	2692.84
			1.71772	1741.87				1.71772	2173.07				1.71772	2692.82
			1.72573	1741.85				1.72573	2173.05				1.72573	2692.8
			1.73373	1741.83				1.73373	2173.03				1.73373	2692.78
			1.74174	1741.81				1.74174	2173.01				1.74174	2692.76
			1.74975	1741.78				1.74975	2172.99				1.74975	2692.74
			1.75776	1741.76				1.75776	2172.97				1.75776	2692.72
			1.76577	1741.74				1.76577	2172.95				1.76577	2692.7
			1.77377	1741.72				1.77377	2172.93				1.77377	2692.68
			1.78178	1741.69				1.78178	2172.91				1.78178	2692.66
			1.78979	1741.67				1.78979	2172.89				1.78979	2692.64
			1.7978	1741.65				1.7978	2172.87				1.7978	2692.62
			1.80581	1741.63				1.80581	2172.85				1.80581	2692.6
			1.81381	1741.6				1.81381	2172.83				1.81381	2692.58
			1.82182	1741.58				1.82182	2172.81				1.82182	2692.56
			1.82983	1741.56				1.82983	2172.79				1.82983	2692.54
			1.83784	1741.53				1.83784	2172.77				1.83784	2692.52
			1.84585	1741.51				1.84585	2172.75				1.84585	2692.5
			1.85385	1741.49				1.85385	2172.73				1.85385	2692.48
			1.86186	1741.46				1.86186	2172.71				1.86186	2692.46
			1.86987	1741.44				1.86987	2172.68				1.86987	2692.44
			1.87788	1741.42				1.87788	2172.66				1.87788	2692.42
			1.88589	1741.39				1.88589	2172.64				1.88589	2692.4
			1.89389	1741.37				1.89389	2172.62				1.89389	2692.38
			1.9019	1741.35				1.9019	2172.6				1.9019	2692.36
			1.90991	1741.32				1.90991	2172.58				1.90991	2692.34
			1.91792	1741.3				1.91792	2172.56				1.91792	2692.32
			1.92593	1741.27				1.92593	2172.54				1.92593	2692.3
			1.93393	1741.25				1.93393	2172.51				1.93393	2692.28
			1.94194	1741.22				1.94194	2172.49				1.94194	2692.26
			1.94995	1741.2				1.94995	2172.47				1.94995	2692.23
			1.95796	1741.18				1.95796	2172.45				1.95796	2692.21
			1.96597	1741.15				1.96597	2172.43				1.96597	2692.19
			1.97397	1741.13				1.97397	2172.41				1.97397	2692.17
			1.98198	1741.1				1.98198	2172.38				1.98198	2692.15
			1.98999	1741.08				1.98999	2172.36				1.98999	2692.13
			1.998	1741.05				1.998	2172.34				1.998	2692.11
			2	1741.05				2	2172.33				2	2692.1
			2.00601	1741.03				2.00601	2172.32				2.00601	2692.09
			2.01401	1741				2.01401	2172.3				2.01401	2692.06
			2.02202	1740.98				2.02202	2172.27				2.02202	2692.04
			2.03003	1740.95				2.03003	2172.25				2.03003	2692.02
			2.03804	1740.93				2.03804	2172.23				2.03804	2692
			2.04605	1740.9				2.04605	2172.21				2.04605	2691.98
			2.05405	1740.88				2.05405	2172.18				2.05405	2691.95
			2.06206	1740.85				2.06206	2172.16				2.06206	2691.93
			2.07007	1740.83				2.07007	2172.14				2.07007	2691.91
			2.07808	1740.8				2.07808	2172.11				2.07808	2691.89
			2.08609	1740.78				2.08609	2172.09				2.08609	2691.87
			2.09409	1740.75				2.09409	2172.07				2.09409	2691.84
			2.1021	1740.72				2.1021	2172.05				2.1021	2691.82
			2.11011	1740.7				2.11011	2172.02				2.11011	2691.8
			2.11812	1740.67				2.11812	2172				2.11812	2691.78
			2.12613	1740.64				2.12613	2171.98				2.12613	2691.76
			2.13413	1740.62				2.13413	2171.95				2.13413	2691.73
			2.14214	1740.59				2.14214	2171.93				2.14214	2691.71
			2.15015	1740.57				2.15015	2171.91				2.15015	2691.69
			2.15816	1740.54				2.15816	2171.88				2.15816	2691.67
			2.16617	1740.51				2.16617	2171.86				2.16617	2691.64
			2.17417	1740.49				2.17417	2171.84				2.17417	2691.62
			2.18218	1740.46				2.18218	2171.81				2.18218	2691.6
			2.19019	1740.43				2.19019	2171.79				2.19019	2691.57
			2.1982	1740.41				2.1982	2171.76				2.1982	2691.55
			2.20621	1740.38				2.20621	2171.74				2.20621	2691.53
			2.21421	1740.35				2.21421	2171.72				2.21421	2691.51
			2.22222	1740.33				2.22222	2171.69				2.22222	2691.48
			2.23023	1740.3				2.23023	2171.67				2.23023	2691.46
			2.23824	1740.27				2.23824	2171.64				2.23824	2691.43
			2.24625	1740.24				2.24625	2171.62				2.24625	2691.41
			2.25425	1740.22				2.25425	2171.59				2.25425	2691.39
			2.26226	1740.19				2.26226	2171.57				2.26226	2691.36
			2.27027	1740.16				2.27027	2171.55				2.27027	2691.34
			2.27828	1740.13				2.27828	2171.52				2.27828	2691.32
			2.28629	1740.11				2.28629	2171.5				2.28629	2691.29
			2.29429	1740.08				2.29429	2171.47				2.29429	2691.27
			2.3023	1740.05				2.3023	2171.45				2.3023	2691.25
			2.31031	1740.02				2.31031	2171.42				2.31031	2691.22
			2.31832	1739.99				2.31832	2171.4				2.31832	2691.2
			2.32633	1739.96				2.32633	2171.37				2.32633	2691.17
			2.33433	1739.94				2.33433	2171.35				2.33433	2691.15
			2.34234	1739.91				2.34234	2171.32				2.34234	2691.13
			2.35035	1739.88				2.35035	2171.3				2.35035	2691.1
			2.35836	1739.85				2.35836	2171.27				2.35836	2691.08
			2.36637	1739.82				2.36637	2171.25				2.36637	2691.05
			2.37437	1739.79				2.37437	2171.22				2.37437	2691.03
			2.38238	1739.77				2.38238	2171.2				2.38238	2691
			2.39039	1739.74				2.39039	2171.17				2.39039	2690.98
			2.3984	1739.71				2.3984	2171.14				2.3984	2690.95
			2.40641	1739.68				2.40641	2171.12				2.40641	2690.93
			2.41441	1739.65				2.41441	2171.09				2.41441	2690.91
			2.42242	1739.62				2.42242	2171.07				2.42242	2690.88
			2.43043	1739.59				2.43043	2171.04				2.43043	2690.86
			2.43844	1739.56				2.43844	2171.01				2.43844	2690.83
			2.44645	1739.53				2.44645	2170.99				2.44645	2690.81
			2.45445	1739.5				2.45445	2170.96				2.45445	2690.78
			2.46246	1739.47				2.46246	2170.94				2.46246	2690.76
			2.47047	1739.44				2.47047	2170.91				2.47047	2690.73
			2.47848	1739.41				2.47848	2170.88				2.47848	2690.7
			2.48649	1739.38				2.48649	2170.86				2.48649	2690.68
			2.49449	1739.35				2.49449	2170.83				2.49449	2690.66
			2.5	1739.33				2.5	2170.81				2.5	2690.64
			2.5025	1739.32				2.5025	2170.8				2.5025	2690.63
			2.51051	1739.29				2.51051	2170.78				2.51051	2690.6
			2.51852	1739.26				2.51852	2170.75				2.51852	2690.58
			2.52653	1739.23				2.52653	2170.72				2.52653	2690.55
			2.53453	1739.2				2.53453	2170.7				2.53453	2690.53
			2.54254	1739.17				2.54254	2170.67				2.54254	2690.5
			2.55055	1739.14				2.55055	2170.64				2.55055	2690.47
			2.55856	1739.11				2.55856	2170.62				2.55856	2690.45
			2.56657	1739.08				2.56657	2170.59				2.56657	2690.42
			2.57457	1739.05				2.57457	2170.56				2.57457	2690.4
			2.58258	1739.02				2.58258	2170.53				2.58258	2690.37
			2.59059	1738.99				2.59059	2170.51				2.59059	2690.34
			2.5986	1738.96				2.5986	2170.48				2.5986	2690.32
			2.60661	1738.92				2.60661	2170.45				2.60661	2690.29
			2.61462	1738.89				2.61462	2170.43				2.61462	2690.27
			2.62262	1738.86				2.62262	2170.4				2.62262	2690.24
			2.63063	1738.83				2.63063	2170.37				2.63063	2690.21
			2.63864	1738.8				2.63864	2170.34				2.63864	2690.19
			2.64665	1738.77				2.64665	2170.31				2.64665	2690.16
			2.65465	1738.74				2.65465	2170.29				2.65465	2690.13
			2.66266	1738.7				2.66266	2170.26				2.66266	2690.11
			2.67067	1738.67				2.67067	2170.23				2.67067	2690.08
			2.67868	1738.64				2.67868	2170.2				2.67868	2690.05
			2.68669	1738.61				2.68669	2170.17				2.68669	2690.03
			2.69469	1738.58				2.69469	2170.14				2.69469	2690
			2.7027	1738.55				2.7027	2170.12				2.7027	2689.97
			2.71071	1738.51				2.71071	2170.09				2.71071	2689.94
			2.71872	1738.48				2.71872	2170.06				2.71872	2689.92
			2.72673	1738.45				2.72673	2170.03				2.72673	2689.89
			2.73474	1738.42				2.73474	2170				2.73474	2689.86
			2.74274	1738.38				2.74274	2169.97				2.74274	2689.84
			2.75075	1738.35				2.75075	2169.95				2.75075	2689.81
			2.75876	1738.32				2.75876	2169.92				2.75876	2689.78
			2.76677	1738.29				2.76677	2169.89				2.76677	2689.75
			2.77477	1738.25				2.77477	2169.86				2.77477	2689.72
			2.78278	1738.22				2.78278	2169.83				2.78278	2689.7
			2.79079	1738.19				2.79079	2169.8				2.79079	2689.67
			2.7988	1738.15				2.7988	2169.77				2.7988	2689.64
			2.80681	1738.12				2.80681	2169.74				2.80681	2689.61
			2.81481	1738.09				2.81481	2169.71				2.81481	2689.59
			2.82282	1738.05				2.82282	2169.68				2.82282	2689.56
			2.83083	1738.02				2.83083	2169.65				2.83083	2689.53
			2.83884	1737.99				2.83884	2169.62				2.83884	2689.5
			2.84685	1737.95				2.84685	2169.59				2.84685	2689.47
			2.85486	1737.92				2.85486	2169.56				2.85486	2689.44
			2.86286	1737.89				2.86286	2169.53				2.86286	2689.42
			2.87087	1737.85				2.87087	2169.51				2.87087	2689.39
			2.87888	1737.82				2.87888	2169.47				2.87888	2689.36
			2.88689	1737.78				2.88689	2169.45				2.88689	2689.33
			2.89489	1737.75				2.89489	2169.41				2.89489	2689.3
			2.9029	1737.72				2.9029	2169.38				2.9029	2689.27
			2.91091	1737.68				2.91091	2169.35				2.91091	2689.24
			2.91892	1737.65				2.91892	2169.32				2.91892	2689.22
			2.92693	1737.61				2.92693	2169.29				2.92693	2689.19
			2.93493	1737.58				2.93493	2169.26				2.93493	2689.16
			2.94294	1737.54				2.94294	2169.23				2.94294	2689.13
			2.95095	1737.51				2.95095	2169.2				2.95095	2689.1
			2.95896	1737.47				2.95896	2169.17				2.95896	2689.07
			2.96697	1737.44				2.96697	2169.14				2.96697	2689.04
			2.97498	1737.4				2.97498	2169.11				2.97498	2689.01
			2.98298	1737.37				2.98298	2169.08				2.98298	2688.98
			2.99099	1737.33				2.99099	2169.05				2.99099	2688.95
			2.999	1737.3				2.999	2169.02				2.999	2688.92
			3	1737.3				3	2169.01				3	2688.92
			3.00701	1737.26				3.00701	2168.99				3.00701	2688.89
			3.01502	1737.23				3.01502	2168.95				3.01502	2688.86
			3.02302	1737.19				3.02302	2168.92				3.02302	2688.84
			3.03103	1737.16				3.03103	2168.89				3.03103	2688.8
			3.03904	1737.12				3.03904	2168.86				3.03904	2688.78
			3.04705	1737.09				3.04705	2168.83				3.04705	2688.74
			3.05505	1737.05				3.05505	2168.8				3.05505	2688.72
			3.06306	1737.02				3.06306	2168.77				3.06306	2688.68
			3.07107	1736.98				3.07107	2168.74				3.07107	2688.66
			3.07908	1736.94				3.07908	2168.7				3.07908	2688.62
			3.08709	1736.91				3.08709	2168.67				3.08709	2688.59
			3.0951	1736.87				3.0951	2168.64				3.0951	2688.56
			3.1031	1736.83				3.1031	2168.61				3.1031	2688.53
			3.11111	1736.8				3.11111	2168.58				3.11111	2688.5
			3.11912	1736.76				3.11912	2168.54				3.11912	2688.47
			3.12713	1736.72				3.12713	2168.51				3.12713	2688.44
			3.13514	1736.69				3.13514	2168.48				3.13514	2688.41
			3.14314	1736.65				3.14314	2168.45				3.14314	2688.38
			3.15115	1736.62				3.15115	2168.41				3.15115	2688.35
			3.15916	1736.58				3.15916	2168.38				3.15916	2688.32
			3.16717	1736.54				3.16717	2168.35				3.16717	2688.29
			3.17517	1736.5				3.17517	2168.32				3.17517	2688.26
			3.18318	1736.47				3.18318	2168.28				3.18318	2688.23
			3.19119	1736.43				3.19119	2168.25				3.19119	2688.2
			3.1992	1736.39				3.1992	2168.22				3.1992	2688.16
			3.20721	1736.36				3.20721	2168.19				3.20721	2688.13
			3.21522	1736.32				3.21522	2168.15				3.21522	2688.1
			3.22322	1736.28				3.22322	2168.12				3.22322	2688.07
			3.23123	1736.24				3.23123	2168.09				3.23123	2688.04
			3.23924	1736.2				3.23924	2168.05				3.23924	2688.01
			3.24725	1736.17				3.24725	2168.02				3.24725	2687.98
			3.25526	1736.13				3.25526	2167.99				3.25526	2687.95
			3.26326	1736.09				3.26326	2167.95				3.26326	2687.91
			3.27127	1736.05				3.27127	2167.92				3.27127	2687.88
			3.27928	1736.02				3.27928	2167.89				3.27928	2687.85
			3.28729	1735.98				3.28729	2167.85				3.28729	2687.82
			3.29529	1735.94				3.29529	2167.82				3.29529	2687.79
			3.3033	1735.9				3.3033	2167.79				3.3033	2687.76
			3.31131	1735.86				3.31131	2167.75				3.31131	2687.72
			3.31932	1735.82				3.31932	2167.72				3.31932	2687.69
			3.32733	1735.79				3.32733	2167.68				3.32733	2687.66
			3.33534	1735.75				3.33534	2167.65				3.33534	2687.63
			3.34334	1735.71				3.34334	2167.62				3.34334	2687.59
			3.35135	1735.67				3.35135	2167.58				3.35135	2687.56
			3.35936	1735.63				3.35936	2167.55				3.35936	2687.53
			3.36737	1735.59				3.36737	2167.51				3.36737	2687.5
			3.37538	1735.55				3.37538	2167.48				3.37538	2687.46
			3.38338	1735.51				3.38338	2167.45				3.38338	2687.43
			3.39139	1735.47				3.39139	2167.41				3.39139	2687.4
			3.3994	1735.43				3.3994	2167.38				3.3994	2687.37
			3.40741	1735.39				3.40741	2167.34				3.40741	2687.33
			3.41541	1735.36				3.41541	2167.31				3.41541	2687.3
			3.42342	1735.32				3.42342	2167.27				3.42342	2687.27
			3.43143	1735.28				3.43143	2167.24				3.43143	2687.24
			3.43944	1735.24				3.43944	2167.2				3.43944	2687.2
			3.44745	1735.2				3.44745	2167.17				3.44745	2687.17
			3.45546	1735.16				3.45546	2167.13				3.45546	2687.14
			3.46346	1735.12				3.46346	2167.1				3.46346	2687.1
			3.47147	1735.08				3.47147	2167.06				3.47147	2687.07
			3.47948	1735.04				3.47948	2167.03				3.47948	2687.03
			3.48749	1735				3.48749	2166.99				3.48749	2687
			3.4955	1734.95				3.4955	2166.96				3.4955	2686.97
			3.5	1734.93				3.5	2166.94				3.5	2686.95
			3.5035	1734.91				3.5035	2166.92				3.5035	2686.93
			3.51151	1734.87				3.51151	2166.89				3.51151	2686.9
			3.51952	1734.83				3.51952	2166.85				3.51952	2686.87
			3.52753	1734.79				3.52753	2166.81				3.52753	2686.83
			3.53554	1734.75				3.53554	2166.78				3.53554	2686.8
			3.54354	1734.71				3.54354	2166.74				3.54354	2686.77
			3.55155	1734.67				3.55155	2166.71				3.55155	2686.73
			3.55956	1734.63				3.55956	2166.67				3.55956	2686.7
			3.56757	1734.59				3.56757	2166.63				3.56757	2686.66
			3.57558	1734.55				3.57558	2166.6				3.57558	2686.63
			3.58358	1734.51				3.58358	2166.56				3.58358	2686.6
			3.59159	1734.46				3.59159	2166.53				3.59159	2686.56
			3.5996	1734.42				3.5996	2166.49				3.5996	2686.53
			3.60761	1734.38				3.60761	2166.45				3.60761	2686.49
			3.61562	1734.34				3.61562	2166.42				3.61562	2686.46
			3.62362	1734.3				3.62362	2166.38				3.62362	2686.42
			3.63163	1734.26				3.63163	2166.34				3.63163	2686.39
			3.63964	1734.21				3.63964	2166.31				3.63964	2686.35
			3.64765	1734.17				3.64765	2166.27				3.64765	2686.32
			3.65566	1734.13				3.65566	2166.23				3.65566	2686.28
			3.66366	1734.09				3.66366	2166.2				3.66366	2686.25
			3.67167	1734.05				3.67167	2166.16				3.67167	2686.22
			3.67968	1734.01				3.67968	2166.12				3.67968	2686.18
			3.68769	1733.96				3.68769	2166.09				3.68769	2686.14
			3.6957	1733.92				3.6957	2166.05				3.6957	2686.11
			3.7037	1733.88				3.7037	2166.01				3.7037	2686.07
			3.71171	1733.84				3.71171	2165.97				3.71171	2686.04
			3.71972	1733.79				3.71972	2165.94				3.71972	2686
			3.72773	1733.75				3.72773	2165.9				3.72773	2685.97
			3.73574	1733.71				3.73574	2165.86				3.73574	2685.93
			3.74374	1733.66				3.74374	2165.82				3.74374	2685.9
			3.75175	1733.62				3.75175	2165.79				3.75175	2685.86
			3.75976	1733.58				3.75976	2165.75				3.75976	2685.83
			3.76777	1733.54				3.76777	2165.71				3.76777	2685.79
			3.77578	1733.49				3.77578	2165.67				3.77578	2685.76
			3.78378	1733.45				3.78378	2165.63				3.78378	2685.72
			3.79179	1733.4				3.79179	2165.6				3.79179	2685.68
			3.7998	1733.36				3.7998	2165.56				3.7998	2685.65
			3.80781	1733.32				3.80781	2165.52				3.80781	2685.61
			3.81582	1733.27				3.81582	2165.48				3.81582	2685.57
			3.82382	1733.23				3.82382	2165.44				3.82382	2685.54
			3.83183	1733.19				3.83183	2165.41				3.83183	2685.5
			3.83984	1733.14				3.83984	2165.37				3.83984	2685.47
			3.84785	1733.1				3.84785	2165.33				3.84785	2685.43
			3.85586	1733.05				3.85586	2165.29				3.85586	2685.39
			3.86386	1733.01				3.86386	2165.25				3.86386	2685.36
			3.87187	1732.97				3.87187	2165.21				3.87187	2685.32
			4	1732.25				4	2164.58				4	2684.73

## Sheet: 3c_fitdata
Current	HR_exp	HR_err	Current	Hr_fit	Current	HR_exp	HR_err	Current	Hr_fit	Current	HR_exp	HR_err	Current	Hr_fit
mA	Oe	Oe	mA	Oe	mA	Oe	Oe	mA	Oe	mA	Oe	Oe	mA	Oe
	[110]_fre=12Ghz	[110]_fre=12Ghz	[110]_fre=12Ghz	[110]_fre=14Ghz	[110]_fre=14Ghz	[110]_fre=14Ghz	[110]_fre=16Ghz	[110]_fre=16Ghz	[110]_fre=16Ghz
0	174.567		-1.5	182.543	0	551.461	0.241476	-1.5	559.097	0	965.742	0.263951	-1.5	973.55
-1	179.16		-1.42793	181.966	-1	555.411	0.227658	-1.42793	558.522	-1	969.125	0.344393	-1.42793	972.927
-1.1	179.484		-1.42492	181.942	-1.1	556.74	0.229935	-1.42492	558.498	-1.1	970.936	0.304622	-1.42492	972.902
-1.2	180.162		-1.42192	181.918	-1.2	556.759	0.217407	-1.42192	558.475	-1.2	971.781	0.271312	-1.42192	972.876
-1.3	180.834		-1.41892	181.895	-1.3	558.041	0.225855	-1.41892	558.451	-1.3	972.106	0.30401	-1.41892	972.851
-1.4	181.762		-1.41592	181.871	-1.4	558.037	0.241674	-1.41592	558.428	-1.4	972.081	0.256275	-1.41592	972.826
-1.5	182.62		-1.41291	181.848	-1.5	558.821	0.238166	-1.41291	558.404	-1.5	974.332	0.309815	-1.41291	972.8
-0.2	175.249		-1.40991	181.825	-0.2	552.167	0.219777	-1.40991	558.381	-0.2	966.224	0.321165	-1.40991	972.775
-0.4	175.822		-1.40691	181.801	-0.4	552.793	0.209679	-1.40691	558.358	-0.4	966.295	0.311806	-1.40691	972.75
-0.6	176.768		-1.4039	181.778	-0.6	553.146	0.204657	-1.4039	558.335	-0.6	967.733	0.37082	-1.4039	972.725
-0.7	177.552		-1.4009	181.754	-0.7	553.602	0.196315	-1.4009	558.311	-0.7	966.978	0.288104	-1.4009	972.7
-0.8	177.817		-1.4	181.747	-0.8	554.616	0.17097	-1.4	558.304	-0.8	967.644	0.323527	-1.4	972.692
-0.9	178.439		-1.3979	181.731	-0.9	554.779	0.209163	-1.3979	558.288	-0.9	968.953	0.332242	-1.3979	972.675
0	174.567		-1.39489	181.708	0	551.461	0.241476	-1.39489	558.265	0	965.742	0.263951	-1.39489	972.65
1	174.546		-1.39189	181.685	1	551.674	0.166998	-1.39189	558.242	1	966.843	0.341293	-1.39189	972.625
1.1	174.663		-1.38889	181.661	1.1	551.574	0.24247	-1.38889	558.219	1.1	966.313	0.346265	-1.38889	972.6
1.2	174.885		-1.38589	181.638	1.2	552.441	0.192201	-1.38589	558.196	1.2	965.574	0.35502	-1.38589	972.575
1.3	175.221		-1.38288	181.615	1.3	552.637	0.238397	-1.38288	558.173	1.3	967.847	0.336998	-1.38288	972.55
1.4	175.363		-1.37988	181.592	1.4	552.569	0.205527	-1.37988	558.15	1.4	967.137	0.258669	-1.37988	972.525
1.5	175.889		-1.37688	181.569	1.5	552.971	0.214885	-1.37688	558.127	1.5	968.947	0.287944	-1.37688	972.501
0.2	174.303		-1.37387	181.546	0.2	551.239	0.240506	-1.37387	558.104	0.2	965.966	0.285727	-1.37387	972.476
0.4	174.096		-1.37087	181.523	0.4	551.151	0.20868	-1.37087	558.081	0.4	965.871	0.329066	-1.37087	972.451
0.6	174.393		-1.36787	181.5	0.6	550.835	0.200547	-1.36787	558.058	0.6	965.913	0.331177	-1.36787	972.427
0.7	174.21		-1.36486	181.477	0.7	550.922	0.198379	-1.36486	558.036	0.7	966.259	0.381463	-1.36486	972.402
0.8	174.402		-1.36186	181.454	0.8	551.316	0.21708	-1.36186	558.013	0.8	965.202	0.354508	-1.36186	972.378
0.9	174.406		-1.35886	181.431	0.9	551.376	0.220185	-1.35886	557.99	0.9	965.333	0.340514	-1.35886	972.353
			-1.35586	181.409				-1.35586	557.968				-1.35586	972.328
			-1.35285	181.386				-1.35285	557.945				-1.35285	972.304
			-1.34985	181.363				-1.34985	557.923				-1.34985	972.28
			-1.34685	181.34				-1.34685	557.9				-1.34685	972.255
			-1.34384	181.318				-1.34384	557.877				-1.34384	972.231
			-1.34084	181.295				-1.34084	557.855				-1.34084	972.207
			-1.33784	181.273				-1.33784	557.832				-1.33784	972.183
			-1.33483	181.25				-1.33483	557.81				-1.33483	972.159
			-1.33183	181.227				-1.33183	557.788				-1.33183	972.134
			-1.32883	181.205				-1.32883	557.765				-1.32883	972.11
			-1.32583	181.183				-1.32583	557.743				-1.32583	972.086
			-1.32282	181.16				-1.32282	557.721				-1.32282	972.062
			-1.31982	181.138				-1.31982	557.699				-1.31982	972.038
			-1.31682	181.115				-1.31682	557.677				-1.31682	972.014
			-1.31381	181.093				-1.31381	557.654				-1.31381	971.991
			-1.31081	181.071				-1.31081	557.632				-1.31081	971.967
			-1.30781	181.048				-1.30781	557.61				-1.30781	971.943
			-1.3048	181.026				-1.3048	557.588				-1.3048	971.919
			-1.3018	181.004				-1.3018	557.566				-1.3018	971.895
			-1.3	180.991				-1.3	557.553				-1.3	971.881
			-1.2988	180.982				-1.2988	557.544				-1.2988	971.872
			-1.2958	180.96				-1.2958	557.522				-1.2958	971.848
			-1.29279	180.938				-1.29279	557.5				-1.29279	971.825
			-1.28979	180.916				-1.28979	557.479				-1.28979	971.801
			-1.28679	180.894				-1.28679	557.457				-1.28679	971.778
			-1.28378	180.872				-1.28378	557.435				-1.28378	971.754
			-1.28078	180.85				-1.28078	557.413				-1.28078	971.731
			-1.27778	180.828				-1.27778	557.391				-1.27778	971.707
			-1.27477	180.806				-1.27477	557.37				-1.27477	971.684
			-1.27177	180.785				-1.27177	557.348				-1.27177	971.661
			-1.26877	180.763				-1.26877	557.327				-1.26877	971.638
			-1.26577	180.741				-1.26577	557.305				-1.26577	971.615
			-1.26276	180.719				-1.26276	557.284				-1.26276	971.591
			-1.25976	180.698				-1.25976	557.262				-1.25976	971.568
			-1.25676	180.676				-1.25676	557.241				-1.25676	971.545
			-1.25375	180.654				-1.25375	557.219				-1.25375	971.522
			-1.25075	180.633				-1.25075	557.198				-1.25075	971.499
			-1.24775	180.611				-1.24775	557.177				-1.24775	971.476
			-1.24474	180.59				-1.24474	557.155				-1.24474	971.453
			-1.24174	180.568				-1.24174	557.134				-1.24174	971.431
			-1.23874	180.547				-1.23874	557.113				-1.23874	971.408
			-1.23574	180.526				-1.23574	557.092				-1.23574	971.385
			-1.23273	180.504				-1.23273	557.071				-1.23273	971.362
			-1.22973	180.483				-1.22973	557.049				-1.22973	971.34
			-1.22673	180.462				-1.22673	557.028				-1.22673	971.317
			-1.22372	180.44				-1.22372	557.007				-1.22372	971.294
			-1.22072	180.419				-1.22072	556.986				-1.22072	971.272
			-1.21772	180.398				-1.21772	556.965				-1.21772	971.249
			-1.21471	180.377				-1.21471	556.944				-1.21471	971.227
			-1.21171	180.356				-1.21171	556.923				-1.21171	971.205
			-1.20871	180.335				-1.20871	556.903				-1.20871	971.182
			-1.20571	180.314				-1.20571	556.882				-1.20571	971.16
			-1.2027	180.293				-1.2027	556.861				-1.2027	971.138
			-1.2	180.274				-1.2	556.842				-1.2	971.117
			-1.1997	180.272				-1.1997	556.84				-1.1997	971.115
			-1.1967	180.251				-1.1967	556.82				-1.1967	971.093
			-1.19369	180.23				-1.19369	556.799				-1.19369	971.071
			-1.19069	180.209				-1.19069	556.778				-1.19069	971.049
			-1.18769	180.188				-1.18769	556.758				-1.18769	971.027
			-1.18468	180.168				-1.18468	556.737				-1.18468	971.005
			-1.18168	180.147				-1.18168	556.717				-1.18168	970.983
			-1.17868	180.126				-1.17868	556.696				-1.17868	970.961
			-1.17568	180.106				-1.17568	556.676				-1.17568	970.939
			-1.17267	180.085				-1.17267	556.655				-1.17267	970.917
			-1.16967	180.064				-1.16967	556.635				-1.16967	970.895
			-1.16667	180.044				-1.16667	556.615				-1.16667	970.873
			-1.16366	180.023				-1.16366	556.594				-1.16366	970.851
			-1.16066	180.003				-1.16066	556.574				-1.16066	970.83
			-1.15766	179.982				-1.15766	556.554				-1.15766	970.808
			-1.15465	179.962				-1.15465	556.534				-1.15465	970.787
			-1.15165	179.941				-1.15165	556.514				-1.15165	970.765
			-1.14865	179.921				-1.14865	556.493				-1.14865	970.744
			-1.14565	179.901				-1.14565	556.473				-1.14565	970.722
			-1.14264	179.881				-1.14264	556.453				-1.14264	970.701
			-1.13964	179.86				-1.13964	556.433				-1.13964	970.679
			-1.13664	179.84				-1.13664	556.413				-1.13664	970.658
			-1.13363	179.82				-1.13363	556.393				-1.13363	970.636
			-1.13063	179.8				-1.13063	556.374				-1.13063	970.615
			-1.12763	179.78				-1.12763	556.354				-1.12763	970.594
			-1.12462	179.76				-1.12462	556.334				-1.12462	970.573
			-1.12162	179.74				-1.12162	556.314				-1.12162	970.552
			-1.11862	179.72				-1.11862	556.294				-1.11862	970.53
			-1.11562	179.7				-1.11562	556.275				-1.11562	970.509
			-1.11261	179.68				-1.11261	556.255				-1.11261	970.488
			-1.10961	179.66				-1.10961	556.235				-1.10961	970.467
			-1.10661	179.64				-1.10661	556.216				-1.10661	970.447
			-1.1036	179.62				-1.1036	556.196				-1.1036	970.426
			-1.1006	179.601				-1.1006	556.177				-1.1006	970.405
			-1.1	179.596				-1.1	556.173				-1.1	970.401
			-1.0976	179.581				-1.0976	556.157				-1.0976	970.384
			-1.09459	179.561				-1.09459	556.138				-1.09459	970.363
			-1.09159	179.541				-1.09159	556.118				-1.09159	970.342
			-1.08859	179.522				-1.08859	556.099				-1.08859	970.322
			-1.08559	179.502				-1.08559	556.08				-1.08559	970.301
			-1.08258	179.483				-1.08258	556.06				-1.08258	970.281
			-1.07958	179.463				-1.07958	556.041				-1.07958	970.26
			-1.07658	179.444				-1.07658	556.022				-1.07658	970.24
			-1.07357	179.424				-1.07357	556.003				-1.07357	970.219
			-1.07057	179.405				-1.07057	555.984				-1.07057	970.199
			-1.06757	179.385				-1.06757	555.964				-1.06757	970.178
			-1.06456	179.366				-1.06456	555.945				-1.06456	970.158
			-1.06156	179.347				-1.06156	555.926				-1.06156	970.138
			-1.05856	179.327				-1.05856	555.907				-1.05856	970.117
			-1.05556	179.308				-1.05556	555.888				-1.05556	970.097
			-1.05255	179.289				-1.05255	555.869				-1.05255	970.077
			-1.04955	179.27				-1.04955	555.851				-1.04955	970.057
			-1.04655	179.251				-1.04655	555.832				-1.04655	970.037
			-1.04354	179.232				-1.04354	555.813				-1.04354	970.017
			-1.04054	179.213				-1.04054	555.794				-1.04054	969.997
			-1.03754	179.193				-1.03754	555.775				-1.03754	969.977
			-1.03453	179.174				-1.03453	555.757				-1.03453	969.957
			-1.03153	179.155				-1.03153	555.738				-1.03153	969.937
			-1.02853	179.137				-1.02853	555.719				-1.02853	969.917
			-1.02553	179.118				-1.02553	555.701				-1.02553	969.897
			-1.02252	179.099				-1.02252	555.682				-1.02252	969.878
			-1.01952	179.08				-1.01952	555.664				-1.01952	969.858
			-1.01652	179.061				-1.01652	555.645				-1.01652	969.838
			-1.01351	179.042				-1.01351	555.627				-1.01351	969.819
			-1.01051	179.024				-1.01051	555.608				-1.01051	969.799
			-1.00751	179.005				-1.00751	555.59				-1.00751	969.779
			-1.0045	178.987				-1.0045	555.572				-1.0045	969.76
			-1.0015	178.968				-1.0015	555.553				-1.0015	969.74
			-1	178.959				-1	555.544				-1	969.731
			-0.9985	178.949				-0.9985	555.535				-0.9985	969.721
			-0.9955	178.931				-0.9955	555.517				-0.9955	969.702
			-0.99249	178.912				-0.99249	555.499				-0.99249	969.682
			-0.98949	178.894				-0.98949	555.481				-0.98949	969.663
			-0.98649	178.875				-0.98649	555.462				-0.98649	969.644
			-0.98348	178.857				-0.98348	555.444				-0.98348	969.625
			-0.98048	178.839				-0.98048	555.426				-0.98048	969.606
			-0.97748	178.82				-0.97748	555.408				-0.97748	969.587
			-0.97447	178.802				-0.97447	555.39				-0.97447	969.567
			-0.97147	178.784				-0.97147	555.372				-0.97147	969.548
			-0.96847	178.766				-0.96847	555.355				-0.96847	969.529
			-0.96547	178.748				-0.96547	555.337				-0.96547	969.51
			-0.96246	178.729				-0.96246	555.319				-0.96246	969.491
			-0.95946	178.711				-0.95946	555.301				-0.95946	969.473
			-0.95646	178.693				-0.95646	555.283				-0.95646	969.454
			-0.95345	178.675				-0.95345	555.265				-0.95345	969.435
			-0.95045	178.657				-0.95045	555.248				-0.95045	969.416
			-0.94745	178.639				-0.94745	555.23				-0.94745	969.398
			-0.94444	178.621				-0.94444	555.213				-0.94444	969.379
			-0.94144	178.603				-0.94144	555.195				-0.94144	969.36
			-0.93844	178.586				-0.93844	555.178				-0.93844	969.342
			-0.93544	178.568				-0.93544	555.16				-0.93544	969.323
			-0.93243	178.55				-0.93243	555.143				-0.93243	969.305
			-0.92943	178.532				-0.92943	555.125				-0.92943	969.287
			-0.92643	178.514				-0.92643	555.108				-0.92643	969.268
			-0.92342	178.497				-0.92342	555.091				-0.92342	969.25
			-0.92042	178.479				-0.92042	555.073				-0.92042	969.231
			-0.91742	178.462				-0.91742	555.056				-0.91742	969.213
			-0.91441	178.444				-0.91441	555.039				-0.91441	969.195
			-0.91141	178.427				-0.91141	555.021				-0.91141	969.177
			-0.90841	178.409				-0.90841	555.004				-0.90841	969.159
			-0.90541	178.392				-0.90541	554.987				-0.90541	969.14
			-0.9024	178.374				-0.9024	554.97				-0.9024	969.122
			-0.9	178.36				-0.9	554.957				-0.9	969.108
			-0.8994	178.357				-0.8994	554.953				-0.8994	969.105
			-0.8964	178.339				-0.8964	554.936				-0.8964	969.087
			-0.89339	178.322				-0.89339	554.919				-0.89339	969.069
			-0.89039	178.305				-0.89039	554.902				-0.89039	969.051
			-0.88739	178.288				-0.88739	554.885				-0.88739	969.033
			-0.88438	178.27				-0.88438	554.868				-0.88438	969.015
			-0.88138	178.253				-0.88138	554.852				-0.88138	968.997
			-0.87838	178.236				-0.87838	554.835				-0.87838	968.98
			-0.87538	178.219				-0.87538	554.818				-0.87538	968.962
			-0.87237	178.202				-0.87237	554.801				-0.87237	968.944
			-0.86937	178.185				-0.86937	554.785				-0.86937	968.927
			-0.86637	178.168				-0.86637	554.768				-0.86637	968.909
			-0.86336	178.151				-0.86336	554.751				-0.86336	968.892
			-0.86036	178.134				-0.86036	554.735				-0.86036	968.874
			-0.85736	178.117				-0.85736	554.718				-0.85736	968.857
			-0.85435	178.1				-0.85435	554.702				-0.85435	968.84
			-0.85135	178.083				-0.85135	554.685				-0.85135	968.822
			-0.84835	178.067				-0.84835	554.669				-0.84835	968.805
			-0.84535	178.05				-0.84535	554.653				-0.84535	968.788
			-0.84234	178.033				-0.84234	554.636				-0.84234	968.77
			-0.83934	178.017				-0.83934	554.62				-0.83934	968.753
			-0.83634	178				-0.83634	554.604				-0.83634	968.736
			-0.83333	177.983				-0.83333	554.587				-0.83333	968.719
			-0.83033	177.967				-0.83033	554.571				-0.83033	968.702
			-0.82733	177.95				-0.82733	554.555				-0.82733	968.685
			-0.82432	177.934				-0.82432	554.539				-0.82432	968.668
			-0.82132	177.917				-0.82132	554.523				-0.82132	968.651
			-0.81832	177.901				-0.81832	554.507				-0.81832	968.634
			-0.81532	177.885				-0.81532	554.491				-0.81532	968.617
			-0.81231	177.868				-0.81231	554.475				-0.81231	968.601
			-0.80931	177.852				-0.80931	554.459				-0.80931	968.584
			-0.80631	177.835				-0.80631	554.443				-0.80631	968.567
			-0.8033	177.819				-0.8033	554.427				-0.8033	968.551
			-0.8003	177.803				-0.8003	554.411				-0.8003	968.534
			-0.8	177.801				-0.8	554.41				-0.8	968.532
			-0.7973	177.787				-0.7973	554.396				-0.7973	968.518
			-0.79429	177.771				-0.79429	554.38				-0.79429	968.501
			-0.79129	177.755				-0.79129	554.364				-0.79129	968.485
			-0.78829	177.739				-0.78829	554.348				-0.78829	968.468
			-0.78529	177.722				-0.78529	554.333				-0.78529	968.452
			-0.78228	177.707				-0.78228	554.317				-0.78228	968.435
			-0.77928	177.691				-0.77928	554.302				-0.77928	968.419
			-0.77628	177.675				-0.77628	554.286				-0.77628	968.403
			-0.77327	177.659				-0.77327	554.271				-0.77327	968.386
			-0.77027	177.643				-0.77027	554.255				-0.77027	968.37
			-0.76727	177.627				-0.76727	554.24				-0.76727	968.354
			-0.76426	177.611				-0.76426	554.224				-0.76426	968.338
			-0.76126	177.596				-0.76126	554.209				-0.76126	968.322
			-0.75826	177.58				-0.75826	554.194				-0.75826	968.306
			-0.75526	177.564				-0.75526	554.178				-0.75526	968.29
			-0.75225	177.548				-0.75225	554.163				-0.75225	968.274
			-0.74925	177.533				-0.74925	554.148				-0.74925	968.258
			-0.74625	177.517				-0.74625	554.133				-0.74625	968.242
			-0.74324	177.502				-0.74324	554.118				-0.74324	968.227
			-0.74024	177.486				-0.74024	554.103				-0.74024	968.211
			-0.73724	177.471				-0.73724	554.088				-0.73724	968.195
			-0.73423	177.456				-0.73423	554.073				-0.73423	968.179
			-0.73123	177.44				-0.73123	554.058				-0.73123	968.164
			-0.72823	177.425				-0.72823	554.043				-0.72823	968.148
			-0.72523	177.409				-0.72523	554.028				-0.72523	968.133
			-0.72222	177.394				-0.72222	554.013				-0.72222	968.117
			-0.71922	177.379				-0.71922	553.998				-0.71922	968.102
			-0.71622	177.364				-0.71622	553.983				-0.71622	968.086
			-0.71321	177.349				-0.71321	553.969				-0.71321	968.071
			-0.71021	177.333				-0.71021	553.954				-0.71021	968.056
			-0.70721	177.318				-0.70721	553.939				-0.70721	968.04
			-0.7042	177.303				-0.7042	553.924				-0.7042	968.025
			-0.7012	177.288				-0.7012	553.91				-0.7012	968.01
			-0.7	177.282				-0.7	553.904				-0.7	968.004
			-0.6982	177.273				-0.6982	553.895				-0.6982	967.995
			-0.6952	177.258				-0.6952	553.881				-0.6952	967.98
			-0.69219	177.243				-0.69219	553.866				-0.69219	967.965
			-0.68919	177.228				-0.68919	553.852				-0.68919	967.949
			-0.68619	177.214				-0.68619	553.837				-0.68619	967.934
			-0.68318	177.199				-0.68318	553.823				-0.68318	967.919
			-0.68018	177.184				-0.68018	553.809				-0.68018	967.905
			-0.67718	177.169				-0.67718	553.794				-0.67718	967.89
			-0.67417	177.154				-0.67417	553.78				-0.67417	967.875
			-0.67117	177.14				-0.67117	553.766				-0.67117	967.86
			-0.66817	177.125				-0.66817	553.752				-0.66817	967.845
			-0.66517	177.111				-0.66517	553.738				-0.66517	967.831
			-0.66216	177.096				-0.66216	553.723				-0.66216	967.816
			-0.65916	177.081				-0.65916	553.709				-0.65916	967.802
			-0.65616	177.067				-0.65616	553.695				-0.65616	967.787
			-0.65315	177.052				-0.65315	553.681				-0.65315	967.772
			-0.65015	177.038				-0.65015	553.667				-0.65015	967.758
			-0.64715	177.024				-0.64715	553.653				-0.64715	967.743
			-0.64414	177.009				-0.64414	553.639				-0.64414	967.729
			-0.64114	176.995				-0.64114	553.626				-0.64114	967.715
			-0.63814	176.981				-0.63814	553.612				-0.63814	967.7
			-0.63514	176.966				-0.63514	553.598				-0.63514	967.686
			-0.63213	176.952				-0.63213	553.584				-0.63213	967.672
			-0.62913	176.938				-0.62913	553.571				-0.62913	967.658
			-0.62613	176.924				-0.62613	553.557				-0.62613	967.644
			-0.62312	176.91				-0.62312	553.543				-0.62312	967.629
			-0.62012	176.896				-0.62012	553.53				-0.62012	967.615
			-0.61712	176.882				-0.61712	553.516				-0.61712	967.601
			-0.61411	176.868				-0.61411	553.503				-0.61411	967.587
			-0.61111	176.854				-0.61111	553.489				-0.61111	967.573
			-0.60811	176.84				-0.60811	553.476				-0.60811	967.56
			-0.60511	176.826				-0.60511	553.462				-0.60511	967.546
			-0.6021	176.812				-0.6021	553.449				-0.6021	967.532
			-0.6	176.802				-0.6	553.439				-0.6	967.522
			-0.5991	176.798				-0.5991	553.435				-0.5991	967.518
			-0.5961	176.784				-0.5961	553.422				-0.5961	967.504
			-0.59309	176.771				-0.59309	553.409				-0.59309	967.491
			-0.59009	176.757				-0.59009	553.395				-0.59009	967.477
			-0.58709	176.743				-0.58709	553.382				-0.58709	967.463
			-0.58408	176.73				-0.58408	553.369				-0.58408	967.45
			-0.58108	176.716				-0.58108	553.356				-0.58108	967.437
			-0.57808	176.702				-0.57808	553.343				-0.57808	967.423
			-0.57508	176.689				-0.57508	553.33				-0.57508	967.41
			-0.57207	176.675				-0.57207	553.317				-0.57207	967.396
			-0.56907	176.662				-0.56907	553.304				-0.56907	967.383
			-0.56607	176.649				-0.56607	553.291				-0.56607	967.37
			-0.56306	176.635				-0.56306	553.278				-0.56306	967.356
			-0.56006	176.622				-0.56006	553.265				-0.56006	967.343
			-0.55706	176.608				-0.55706	553.252				-0.55706	967.33
			-0.55405	176.595				-0.55405	553.24				-0.55405	967.317
			-0.55105	176.582				-0.55105	553.227				-0.55105	967.304
			-0.54805	176.569				-0.54805	553.214				-0.54805	967.291
			-0.54505	176.555				-0.54505	553.201				-0.54505	967.278
			-0.54204	176.542				-0.54204	553.189				-0.54204	967.265
			-0.53904	176.529				-0.53904	553.176				-0.53904	967.252
			-0.53604	176.516				-0.53604	553.164				-0.53604	967.239
			-0.53303	176.503				-0.53303	553.151				-0.53303	967.226
			-0.53003	176.49				-0.53003	553.139				-0.53003	967.213
			-0.52703	176.477				-0.52703	553.126				-0.52703	967.201
			-0.52402	176.464				-0.52402	553.114				-0.52402	967.188
			-0.52102	176.451				-0.52102	553.101				-0.52102	967.175
			-0.51802	176.439				-0.51802	553.089				-0.51802	967.163
			-0.51502	176.426				-0.51502	553.077				-0.51502	967.15
			-0.51201	176.413				-0.51201	553.064				-0.51201	967.138
			-0.50901	176.4				-0.50901	553.052				-0.50901	967.125
			-0.50601	176.387				-0.50601	553.04				-0.50601	967.112
			-0.503	176.375				-0.503	553.028				-0.503	967.1
			-0.5	176.362				-0.5	553.016				-0.5	967.088
			-0.497	176.35				-0.497	553.004				-0.497	967.076
			-0.49399	176.337				-0.49399	552.991				-0.49399	967.063
			-0.49099	176.324				-0.49099	552.979				-0.49099	967.051
			-0.48799	176.312				-0.48799	552.967				-0.48799	967.039
			-0.48498	176.299				-0.48498	552.956				-0.48498	967.027
			-0.48198	176.287				-0.48198	552.944				-0.48198	967.014
			-0.47898	176.275				-0.47898	552.932				-0.47898	967.002
			-0.47598	176.262				-0.47598	552.92				-0.47598	966.99
			-0.47297	176.25				-0.47297	552.908				-0.47297	966.978
			-0.46997	176.238				-0.46997	552.896				-0.46997	966.966
			-0.46697	176.225				-0.46697	552.885				-0.46697	966.955
			-0.46396	176.213				-0.46396	552.873				-0.46396	966.943
			-0.46096	176.201				-0.46096	552.861				-0.46096	966.931
			-0.45796	176.189				-0.45796	552.85				-0.45796	966.919
			-0.45495	176.177				-0.45495	552.838				-0.45495	966.907
			-0.45195	176.165				-0.45195	552.827				-0.45195	966.896
			-0.44895	176.153				-0.44895	552.815				-0.44895	966.884
			-0.44595	176.141				-0.44595	552.804				-0.44595	966.872
			-0.44294	176.129				-0.44294	552.792				-0.44294	966.861
			-0.43994	176.117				-0.43994	552.781				-0.43994	966.849
			-0.43694	176.105				-0.43694	552.769				-0.43694	966.838
			-0.43393	176.093				-0.43393	552.758				-0.43393	966.827
			-0.43093	176.081				-0.43093	552.747				-0.43093	966.815
			-0.42793	176.069				-0.42793	552.736				-0.42793	966.804
			-0.42492	176.058				-0.42492	552.724				-0.42492	966.793
			-0.42192	176.046				-0.42192	552.713				-0.42192	966.781
			-0.41892	176.034				-0.41892	552.702				-0.41892	966.77
			-0.41592	176.023				-0.41592	552.691				-0.41592	966.759
			-0.41291	176.011				-0.41291	552.68				-0.41291	966.748
			-0.40991	175.999				-0.40991	552.669				-0.40991	966.737
			-0.40691	175.988				-0.40691	552.658				-0.40691	966.726
			-0.4039	175.976				-0.4039	552.647				-0.4039	966.715
			-0.4009	175.965				-0.4009	552.636				-0.4009	966.704
			-0.4	175.961				-0.4	552.633				-0.4	966.7
			-0.3979	175.953				-0.3979	552.625				-0.3979	966.693
			-0.39489	175.942				-0.39489	552.614				-0.39489	966.682
			-0.39189	175.931				-0.39189	552.604				-0.39189	966.671
			-0.38889	175.919				-0.38889	552.593				-0.38889	966.66
			-0.38589	175.908				-0.38589	552.582				-0.38589	966.649
			-0.38288	175.897				-0.38288	552.571				-0.38288	966.639
			-0.37988	175.886				-0.37988	552.561				-0.37988	966.628
			-0.37688	175.874				-0.37688	552.55				-0.37688	966.617
			-0.37387	175.863				-0.37387	552.539				-0.37387	966.607
			-0.37087	175.852				-0.37087	552.529				-0.37087	966.596
			-0.36787	175.841				-0.36787	552.519				-0.36787	966.586
			-0.36486	175.83				-0.36486	552.508				-0.36486	966.575
			-0.36186	175.819				-0.36186	552.498				-0.36186	966.565
			-0.35886	175.808				-0.35886	552.487				-0.35886	966.555
			-0.35586	175.797				-0.35586	552.477				-0.35586	966.544
			-0.35285	175.786				-0.35285	552.466				-0.35285	966.534
			-0.34985	175.775				-0.34985	552.456				-0.34985	966.524
			-0.34685	175.764				-0.34685	552.446				-0.34685	966.514
			-0.34384	175.754				-0.34384	552.436				-0.34384	966.503
			-0.34084	175.743				-0.34084	552.426				-0.34084	966.493
			-0.33784	175.732				-0.33784	552.415				-0.33784	966.483
			-0.33483	175.721				-0.33483	552.405				-0.33483	966.473
			-0.33183	175.711				-0.33183	552.395				-0.33183	966.463
			-0.32883	175.7				-0.32883	552.385				-0.32883	966.453
			-0.32583	175.69				-0.32583	552.375				-0.32583	966.443
			-0.32282	175.679				-0.32282	552.365				-0.32282	966.433
			-0.31982	175.669				-0.31982	552.355				-0.31982	966.424
			-0.31682	175.658				-0.31682	552.346				-0.31682	966.414
			-0.31381	175.648				-0.31381	552.336				-0.31381	966.404
			-0.31081	175.637				-0.31081	552.326				-0.31081	966.394
			-0.30781	175.627				-0.30781	552.316				-0.30781	966.385
			-0.3048	175.617				-0.3048	552.306				-0.3048	966.375
			-0.3018	175.606				-0.3018	552.297				-0.3018	966.366
			-0.2988	175.596				-0.2988	552.287				-0.2988	966.356
			-0.2958	175.586				-0.2958	552.278				-0.2958	966.347
			-0.29279	175.576				-0.29279	552.268				-0.29279	966.337
			-0.28979	175.566				-0.28979	552.258				-0.28979	966.328
			-0.28679	175.555				-0.28679	552.249				-0.28679	966.318
			-0.28378	175.545				-0.28378	552.239				-0.28378	966.309
			-0.28078	175.535				-0.28078	552.23				-0.28078	966.3
			-0.27778	175.525				-0.27778	552.221				-0.27778	966.291
			-0.27477	175.515				-0.27477	552.211				-0.27477	966.282
			-0.27177	175.505				-0.27177	552.202				-0.27177	966.272
			-0.26877	175.495				-0.26877	552.193				-0.26877	966.263
			-0.26577	175.486				-0.26577	552.183				-0.26577	966.254
			-0.26276	175.476				-0.26276	552.174				-0.26276	966.245
			-0.25976	175.466				-0.25976	552.165				-0.25976	966.236
			-0.25676	175.456				-0.25676	552.156				-0.25676	966.227
			-0.25375	175.446				-0.25375	552.147				-0.25375	966.218
			-0.25075	175.437				-0.25075	552.138				-0.25075	966.21
			-0.24775	175.427				-0.24775	552.129				-0.24775	966.201
			-0.24474	175.418				-0.24474	552.12				-0.24474	966.192
			-0.24174	175.408				-0.24174	552.111				-0.24174	966.183
			-0.23874	175.399				-0.23874	552.102				-0.23874	966.175
			-0.23574	175.389				-0.23574	552.093				-0.23574	966.166
			-0.23273	175.38				-0.23273	552.084				-0.23273	966.158
			-0.22973	175.37				-0.22973	552.075				-0.22973	966.149
			-0.22673	175.361				-0.22673	552.067				-0.22673	966.14
			-0.22372	175.351				-0.22372	552.058				-0.22372	966.132
			-0.22072	175.342				-0.22072	552.049				-0.22072	966.124
			-0.21772	175.333				-0.21772	552.04				-0.21772	966.115
			-0.21471	175.323				-0.21471	552.032				-0.21471	966.107
			-0.21171	175.314				-0.21171	552.023				-0.21171	966.099
			-0.20871	175.305				-0.20871	552.015				-0.20871	966.09
			-0.20571	175.296				-0.20571	552.006				-0.20571	966.082
			-0.2027	175.287				-0.2027	551.998				-0.2027	966.074
			-0.2	175.279				-0.2	551.99				-0.2	966.067
			-0.1997	175.278				-0.1997	551.989				-0.1997	966.066
			-0.1967	175.269				-0.1967	551.981				-0.1967	966.058
			-0.19369	175.26				-0.19369	551.972				-0.19369	966.05
			-0.19069	175.251				-0.19069	551.964				-0.19069	966.042
			-0.18769	175.242				-0.18769	551.956				-0.18769	966.034
			-0.18468	175.233				-0.18468	551.948				-0.18468	966.026
			-0.18168	175.224				-0.18168	551.939				-0.18168	966.018
			-0.17868	175.215				-0.17868	551.931				-0.17868	966.01
			-0.17568	175.206				-0.17568	551.923				-0.17568	966.002
			-0.17267	175.197				-0.17267	551.915				-0.17267	965.995
			-0.16967	175.189				-0.16967	551.907				-0.16967	965.987
			-0.16667	175.18				-0.16667	551.899				-0.16667	965.979
			-0.16366	175.172				-0.16366	551.891				-0.16366	965.972
			-0.16066	175.163				-0.16066	551.883				-0.16066	965.964
			-0.15766	175.154				-0.15766	551.875				-0.15766	965.957
			-0.15465	175.146				-0.15465	551.867				-0.15465	965.949
			-0.15165	175.137				-0.15165	551.859				-0.15165	965.942
			-0.14865	175.129				-0.14865	551.851				-0.14865	965.934
			-0.14565	175.12				-0.14565	551.844				-0.14565	965.927
			-0.14264	175.112				-0.14264	551.836				-0.14264	965.92
			-0.13964	175.103				-0.13964	551.828				-0.13964	965.912
			-0.13664	175.095				-0.13664	551.821				-0.13664	965.905
			-0.13363	175.087				-0.13363	551.813				-0.13363	965.898
			-0.13063	175.079				-0.13063	551.805				-0.13063	965.891
			-0.12763	175.07				-0.12763	551.798				-0.12763	965.884
			-0.12462	175.062				-0.12462	551.79				-0.12462	965.877
			-0.12162	175.054				-0.12162	551.783				-0.12162	965.87
			-0.11862	175.046				-0.11862	551.775				-0.11862	965.863
			-0.11562	175.038				-0.11562	551.768				-0.11562	965.856
			-0.11261	175.03				-0.11261	551.761				-0.11261	965.849
			-0.10961	175.022				-0.10961	551.753				-0.10961	965.842
			-0.10661	175.014				-0.10661	551.746				-0.10661	965.835
			-0.1036	175.006				-0.1036	551.739				-0.1036	965.828
			-0.1006	174.998				-0.1006	551.732				-0.1006	965.822
			-0.0976	174.99				-0.0976	551.724				-0.0976	965.815
			-0.09459	174.982				-0.09459	551.717				-0.09459	965.808
			-0.09159	174.975				-0.09159	551.71				-0.09159	965.802
			-0.08859	174.967				-0.08859	551.703				-0.08859	965.795
			-0.08559	174.959				-0.08559	551.696				-0.08559	965.789
			-0.08258	174.951				-0.08258	551.689				-0.08258	965.782
			-0.07958	174.944				-0.07958	551.682				-0.07958	965.776
			-0.07658	174.936				-0.07658	551.675				-0.07658	965.769
			-0.07357	174.929				-0.07357	551.668				-0.07357	965.763
			-0.07057	174.921				-0.07057	551.662				-0.07057	965.757
			-0.06757	174.913				-0.06757	551.655				-0.06757	965.751
			-0.06456	174.906				-0.06456	551.648				-0.06456	965.744
			-0.06156	174.899				-0.06156	551.641				-0.06156	965.738
			-0.05856	174.891				-0.05856	551.634				-0.05856	965.732
			-0.05556	174.884				-0.05556	551.628				-0.05556	965.726
			-0.05255	174.876				-0.05255	551.621				-0.05255	965.72
			-0.04955	174.869				-0.04955	551.615				-0.04955	965.714
			-0.04655	174.862				-0.04655	551.608				-0.04655	965.708
			-0.04354	174.855				-0.04354	551.601				-0.04354	965.702
			-0.04054	174.847				-0.04054	551.595				-0.04054	965.696
			-0.03754	174.84				-0.03754	551.589				-0.03754	965.69
			-0.03453	174.833				-0.03453	551.582				-0.03453	965.685
			-0.03153	174.826				-0.03153	551.576				-0.03153	965.679
			-0.02853	174.819				-0.02853	551.569				-0.02853	965.673
			-0.02553	174.812				-0.02553	551.563				-0.02553	965.668
			-0.02252	174.805				-0.02252	551.557				-0.02252	965.662
			-0.01952	174.798				-0.01952	551.551				-0.01952	965.656
			-0.01652	174.791				-0.01652	551.544				-0.01652	965.651
			-0.01351	174.784				-0.01351	551.538				-0.01351	965.645
			-0.01051	174.778				-0.01051	551.532				-0.01051	965.64
			-0.00751	174.771				-0.00751	551.526				-0.00751	965.635
			-0.0045	174.764				-0.0045	551.52				-0.0045	965.629
			-0.0015	174.757				-0.0015	551.514				-0.0015	965.624
			0	174.754				0	551.511				0	965.621
			0.001502	174.75				0.001502	551.508				0.001502	965.619
			0.004505	174.744				0.004505	551.502				0.004505	965.613
			0.007508	174.737				0.007508	551.496				0.007508	965.608
			0.010511	174.731				0.010511	551.491				0.010511	965.603
			0.013514	174.724				0.013514	551.485				0.013514	965.598
			0.016517	174.718				0.016517	551.479				0.016517	965.593
			0.01952	174.711				0.01952	551.473				0.01952	965.588
			0.022523	174.705				0.022523	551.468				0.022523	965.583
			0.025526	174.698				0.025526	551.462				0.025526	965.578
			0.028529	174.692				0.028529	551.456				0.028529	965.573
			0.031532	174.685				0.031532	551.451				0.031532	965.568
			0.034535	174.679				0.034535	551.445				0.034535	965.563
			0.037538	174.673				0.037538	551.44				0.037538	965.558
			0.040541	174.667				0.040541	551.434				0.040541	965.554
			0.043544	174.661				0.043544	551.429				0.043544	965.549
			0.046547	174.654				0.046547	551.423				0.046547	965.544
			0.04955	174.648				0.04955	551.418				0.04955	965.54
			0.052553	174.642				0.052553	551.413				0.052553	965.535
			0.055556	174.636				0.055556	551.407				0.055556	965.531
			0.058559	174.63				0.058559	551.402				0.058559	965.526
			0.061562	174.624				0.061562	551.397				0.061562	965.522
			0.064565	174.618				0.064565	551.392				0.064565	965.518
			0.067568	174.612				0.067568	551.386				0.067568	965.513
			0.070571	174.606				0.070571	551.381				0.070571	965.509
			0.073574	174.601				0.073574	551.376				0.073574	965.505
			0.076577	174.595				0.076577	551.371				0.076577	965.5
			0.07958	174.589				0.07958	551.366				0.07958	965.496
			0.082583	174.583				0.082583	551.361				0.082583	965.492
			0.085586	174.578				0.085586	551.356				0.085586	965.488
			0.088589	174.572				0.088589	551.351				0.088589	965.484
			0.091592	174.566				0.091592	551.347				0.091592	965.48
			0.094595	174.561				0.094595	551.342				0.094595	965.476
			0.097598	174.555				0.097598	551.337				0.097598	965.472
			0.100601	174.55				0.100601	551.332				0.100601	965.468
			0.103604	174.544				0.103604	551.328				0.103604	965.464
			0.106607	174.539				0.106607	551.323				0.106607	965.461
			0.10961	174.533				0.10961	551.318				0.10961	965.457
			0.112613	174.528				0.112613	551.314				0.112613	965.453
			0.115616	174.523				0.115616	551.309				0.115616	965.449
			0.118619	174.517				0.118619	551.305				0.118619	965.446
			0.121622	174.512				0.121622	551.3				0.121622	965.442
			0.124625	174.507				0.124625	551.296				0.124625	965.439
			0.127628	174.502				0.127628	551.291				0.127628	965.435
			0.130631	174.496				0.130631	551.287				0.130631	965.432
			0.133634	174.491				0.133634	551.283				0.133634	965.428
			0.136637	174.486				0.136637	551.278				0.136637	965.425
			0.13964	174.481				0.13964	551.274				0.13964	965.422
			0.142643	174.476				0.142643	551.27				0.142643	965.418
			0.145646	174.471				0.145646	551.266				0.145646	965.415
			0.148649	174.466				0.148649	551.261				0.148649	965.412
			0.151652	174.461				0.151652	551.257				0.151652	965.409
			0.154655	174.457				0.154655	551.253				0.154655	965.406
			0.157658	174.452				0.157658	551.249				0.157658	965.403
			0.160661	174.447				0.160661	551.245				0.160661	965.4
			0.163664	174.442				0.163664	551.241				0.163664	965.397
			0.166667	174.437				0.166667	551.237				0.166667	965.394
			0.16967	174.433				0.16967	551.234				0.16967	965.391
			0.172673	174.428				0.172673	551.23				0.172673	965.388
			0.175676	174.423				0.175676	551.226				0.175676	965.385
			0.178679	174.419				0.178679	551.222				0.178679	965.382
			0.181682	174.414				0.181682	551.218				0.181682	965.38
			0.184685	174.41				0.184685	551.215				0.184685	965.377
			0.187688	174.405				0.187688	551.211				0.187688	965.374
			0.190691	174.401				0.190691	551.207				0.190691	965.372
			0.193694	174.396				0.193694	551.204				0.193694	965.369
			0.196697	174.392				0.196697	551.2				0.196697	965.367
			0.1997	174.388				0.1997	551.197				0.1997	965.364
			0.2	174.387				0.2	551.196				0.2	965.364
			0.202703	174.383				0.202703	551.193				0.202703	965.362
			0.205706	174.379				0.205706	551.19				0.205706	965.359
			0.208709	174.375				0.208709	551.186				0.208709	965.357
			0.211712	174.371				0.211712	551.183				0.211712	965.355
			0.214715	174.367				0.214715	551.179				0.214715	965.352
			0.217718	174.362				0.217718	551.176				0.217718	965.35
			0.220721	174.358				0.220721	551.173				0.220721	965.348
			0.223724	174.354				0.223724	551.17				0.223724	965.346
			0.226727	174.35				0.226727	551.167				0.226727	965.344
			0.22973	174.346				0.22973	551.163				0.22973	965.342
			0.232733	174.342				0.232733	551.16				0.232733	965.34
			0.235736	174.338				0.235736	551.157				0.235736	965.338
			0.238739	174.334				0.238739	551.154				0.238739	965.336
			0.241742	174.331				0.241742	551.151				0.241742	965.334
			0.244745	174.327				0.244745	551.148				0.244745	965.332
			0.247748	174.323				0.247748	551.145				0.247748	965.33
			0.250751	174.319				0.250751	551.142				0.250751	965.329
			0.253754	174.316				0.253754	551.139				0.253754	965.327
			0.256757	174.312				0.256757	551.137				0.256757	965.325
			0.25976	174.308				0.25976	551.134				0.25976	965.324
			0.262763	174.305				0.262763	551.131				0.262763	965.322
			0.265766	174.301				0.265766	551.129				0.265766	965.321
			0.268769	174.298				0.268769	551.126				0.268769	965.319
			0.271772	174.294				0.271772	551.123				0.271772	965.317
			0.274775	174.291				0.274775	551.121				0.274775	965.316
			0.277778	174.287				0.277778	551.118				0.277778	965.315
			0.280781	174.284				0.280781	551.115				0.280781	965.313
			0.283784	174.281				0.283784	551.113				0.283784	965.312
			0.286787	174.277				0.286787	551.111				0.286787	965.311
			0.28979	174.274				0.28979	551.108				0.28979	965.31
			0.292793	174.271				0.292793	551.106				0.292793	965.308
			0.295796	174.268				0.295796	551.103				0.295796	965.307
			0.298799	174.264				0.298799	551.101				0.298799	965.306
			0.301802	174.261				0.301802	551.099				0.301802	965.305
			0.304805	174.258				0.304805	551.097				0.304805	965.304
			0.307808	174.255				0.307808	551.094				0.307808	965.303
			0.310811	174.252				0.310811	551.092				0.310811	965.303
			0.313814	174.249				0.313814	551.09				0.313814	965.302
			0.316817	174.246				0.316817	551.088				0.316817	965.301
			0.31982	174.243				0.31982	551.086				0.31982	965.3
			0.322823	174.24				0.322823	551.084				0.322823	965.299
			0.325826	174.238				0.325826	551.082				0.325826	965.299
			0.328829	174.235				0.328829	551.08				0.328829	965.298
			0.331832	174.232				0.331832	551.078				0.331832	965.297
			0.334835	174.229				0.334835	551.076				0.334835	965.297
			0.337838	174.227				0.337838	551.075				0.337838	965.296
			0.340841	174.224				0.340841	551.073				0.340841	965.296
			0.343844	174.221				0.343844	551.071				0.343844	965.295
			0.346847	174.219				0.346847	551.069				0.346847	965.295
			0.34985	174.216				0.34985	551.068				0.34985	965.295
			0.352853	174.214				0.352853	551.066				0.352853	965.294
			0.355856	174.211				0.355856	551.064				0.355856	965.294
			0.358859	174.209				0.358859	551.063				0.358859	965.294
			0.361862	174.206				0.361862	551.061				0.361862	965.294
			0.364865	174.204				0.364865	551.06				0.364865	965.293
			0.367868	174.202				0.367868	551.058				0.367868	965.293
			0.370871	174.199				0.370871	551.057				0.370871	965.293
			0.373874	174.197				0.373874	551.056				0.373874	965.293
			0.376877	174.195				0.376877	551.054				0.376877	965.293
			0.37988	174.192				0.37988	551.053				0.37988	965.293
			0.382883	174.19				0.382883	551.052				0.382883	965.293
			0.385886	174.188				0.385886	551.05				0.385886	965.294
			0.388889	174.186				0.388889	551.049				0.388889	965.294
			0.391892	174.184				0.391892	551.048				0.391892	965.294
			0.394895	174.182				0.394895	551.047				0.394895	965.294
			0.397898	174.18				0.397898	551.046				0.397898	965.295
			0.4	174.179				0.4	551.045				0.4	965.295
			0.400901	174.178				0.400901	551.045				0.400901	965.295
			0.403904	174.176				0.403904	551.044				0.403904	965.295
			0.406907	174.174				0.406907	551.043				0.406907	965.296
			0.40991	174.173				0.40991	551.042				0.40991	965.296
			0.412913	174.171				0.412913	551.041				0.412913	965.297
			0.415916	174.169				0.415916	551.04				0.415916	965.298
			0.418919	174.167				0.418919	551.039				0.418919	965.298
			0.421922	174.166				0.421922	551.039				0.421922	965.299
			0.424925	174.164				0.424925	551.038				0.424925	965.299
			0.427928	174.162				0.427928	551.037				0.427928	965.3
			0.430931	174.161				0.430931	551.036				0.430931	965.301
			0.433934	174.159				0.433934	551.036				0.433934	965.302
			0.436937	174.157				0.436937	551.035				0.436937	965.303
			0.43994	174.156				0.43994	551.035				0.43994	965.304
			0.442943	174.155				0.442943	551.034				0.442943	965.305
			0.445946	174.153				0.445946	551.034				0.445946	965.306
			0.448949	174.152				0.448949	551.033				0.448949	965.307
			0.451952	174.15				0.451952	551.033				0.451952	965.308
			0.454955	174.149				0.454955	551.032				0.454955	965.309
			0.457958	174.148				0.457958	551.032				0.457958	965.31
			0.460961	174.147				0.460961	551.032				0.460961	965.311
			0.463964	174.145				0.463964	551.031				0.463964	965.313
			0.466967	174.144				0.466967	551.031				0.466967	965.314
			0.46997	174.143				0.46997	551.031				0.46997	965.315
			0.472973	174.142				0.472973	551.031				0.472973	965.317
			0.475976	174.141				0.475976	551.031				0.475976	965.318
			0.478979	174.14				0.478979	551.031				0.478979	965.319
			0.481982	174.139				0.481982	551.031				0.481982	965.321
			0.484985	174.138				0.484985	551.031				0.484985	965.323
			0.487988	174.137				0.487988	551.031				0.487988	965.324
			0.490991	174.136				0.490991	551.031				0.490991	965.326
			0.493994	174.135				0.493994	551.031				0.493994	965.327
			0.496997	174.135				0.496997	551.031				0.496997	965.329
			0.5	174.134				0.5	551.031				0.5	965.331
			0.503003	174.133				0.503003	551.031				0.503003	965.333
			0.506006	174.132				0.506006	551.032				0.506006	965.335
			0.509009	174.132				0.509009	551.032				0.509009	965.337
			0.512012	174.131				0.512012	551.032				0.512012	965.338
			0.515015	174.13				0.515015	551.033				0.515015	965.341
			0.518018	174.13				0.518018	551.033				0.518018	965.342
			0.521021	174.129				0.521021	551.033				0.521021	965.345
			0.524024	174.129				0.524024	551.034				0.524024	965.347
			0.527027	174.128				0.527027	551.034				0.527027	965.349
			0.53003	174.128				0.53003	551.035				0.53003	965.351
			0.533033	174.128				0.533033	551.035				0.533033	965.353
			0.536036	174.127				0.536036	551.036				0.536036	965.356
			0.539039	174.127				0.539039	551.037				0.539039	965.358
			0.542042	174.127				0.542042	551.037				0.542042	965.36
			0.545045	174.126				0.545045	551.038				0.545045	965.363
			0.548048	174.126				0.548048	551.039				0.548048	965.365
			0.551051	174.126				0.551051	551.04				0.551051	965.368
			0.554054	174.126				0.554054	551.04				0.554054	965.37
			0.557057	174.126				0.557057	551.041				0.557057	965.373
			0.56006	174.126				0.56006	551.042				0.56006	965.375
			0.563063	174.126				0.563063	551.043				0.563063	965.378
			0.566066	174.126				0.566066	551.044				0.566066	965.381
			0.569069	174.126				0.569069	551.045				0.569069	965.383
			0.572072	174.126				0.572072	551.046				0.572072	965.386
			0.575075	174.126				0.575075	551.047				0.575075	965.389
			0.578078	174.126				0.578078	551.048				0.578078	965.392
			0.581081	174.126				0.581081	551.05				0.581081	965.395
			0.584084	174.127				0.584084	551.051				0.584084	965.398
			0.587087	174.127				0.587087	551.052				0.587087	965.401
			0.59009	174.127				0.59009	551.053				0.59009	965.404
			0.593093	174.127				0.593093	551.055				0.593093	965.407
			0.596096	174.128				0.596096	551.056				0.596096	965.41
			0.599099	174.128				0.599099	551.058				0.599099	965.413
			0.6	174.128				0.6	551.058				0.6	965.414
			0.602102	174.129				0.602102	551.059				0.602102	965.416
			0.605105	174.129				0.605105	551.06				0.605105	965.42
			0.608108	174.13				0.608108	551.062				0.608108	965.423
			0.611111	174.13				0.611111	551.063				0.611111	965.426
			0.614114	174.131				0.614114	551.065				0.614114	965.43
			0.617117	174.131				0.617117	551.067				0.617117	965.433
			0.62012	174.132				0.62012	551.068				0.62012	965.437
			0.623123	174.133				0.623123	551.07				0.623123	965.44
			0.626126	174.133				0.626126	551.072				0.626126	965.444
			0.629129	174.134				0.629129	551.073				0.629129	965.447
			0.632132	174.135				0.632132	551.075				0.632132	965.451
			0.635135	174.136				0.635135	551.077				0.635135	965.455
			0.638138	174.137				0.638138	551.079				0.638138	965.458
			0.641141	174.138				0.641141	551.081				0.641141	965.462
			0.644144	174.138				0.644144	551.083				0.644144	965.466
			0.647147	174.139				0.647147	551.085				0.647147	965.47
			0.65015	174.141				0.65015	551.087				0.65015	965.474
			0.653153	174.142				0.653153	551.089				0.653153	965.477
			0.656156	174.143				0.656156	551.091				0.656156	965.481
			0.659159	174.144				0.659159	551.093				0.659159	965.486
			0.662162	174.145				0.662162	551.095				0.662162	965.49
			0.665165	174.146				0.665165	551.097				0.665165	965.494
			0.668168	174.147				0.668168	551.1				0.668168	965.498
			0.671171	174.149				0.671171	551.102				0.671171	965.502
			0.674174	174.15				0.674174	551.104				0.674174	965.506
			0.677177	174.151				0.677177	551.107				0.677177	965.51
			0.68018	174.153				0.68018	551.109				0.68018	965.515
			0.683183	174.154				0.683183	551.111				0.683183	965.519
			0.686186	174.155				0.686186	551.114				0.686186	965.524
			0.689189	174.157				0.689189	551.116				0.689189	965.528
			0.692192	174.158				0.692192	551.119				0.692192	965.533
			0.695195	174.16				0.695195	551.122				0.695195	965.537
			0.698198	174.161				0.698198	551.124				0.698198	965.542
			0.7	174.162				0.7	551.126				0.7	965.544
			0.701201	174.163				0.701201	551.127				0.701201	965.546
			0.704204	174.165				0.704204	551.13				0.704204	965.551
			0.707207	174.166				0.707207	551.132				0.707207	965.556
			0.71021	174.168				0.71021	551.135				0.71021	965.56
			0.713213	174.17				0.713213	551.138				0.713213	965.565
			0.716216	174.172				0.716216	551.141				0.716216	965.57
			0.719219	174.173				0.719219	551.144				0.719219	965.575
			0.722222	174.175				0.722222	551.146				0.722222	965.58
			0.725225	174.177				0.725225	551.149				0.725225	965.585
			0.728228	174.179				0.728228	551.152				0.728228	965.59
			0.731231	174.181				0.731231	551.155				0.731231	965.595
			0.734234	174.183				0.734234	551.158				0.734234	965.6
			0.737237	174.185				0.737237	551.162				0.737237	965.605
			0.74024	174.187				0.74024	551.165				0.74024	965.61
			0.743243	174.189				0.743243	551.168				0.743243	965.615
			0.746246	174.192				0.746246	551.171				0.746246	965.62
			0.749249	174.194				0.749249	551.174				0.749249	965.626
			0.752252	174.196				0.752252	551.178				0.752252	965.631
			0.755255	174.198				0.755255	551.181				0.755255	965.636
			0.758258	174.201				0.758258	551.184				0.758258	965.642
			0.761261	174.203				0.761261	551.188				0.761261	965.647
			0.764264	174.205				0.764264	551.191				0.764264	965.653
			0.767267	174.208				0.767267	551.194				0.767267	965.658
			0.77027	174.21				0.77027	551.198				0.77027	965.664
			0.773273	174.213				0.773273	551.202				0.773273	965.67
			0.776276	174.215				0.776276	551.205				0.776276	965.675
			0.779279	174.218				0.779279	551.209				0.779279	965.681
			0.782282	174.22				0.782282	551.212				0.782282	965.687
			0.785285	174.223				0.785285	551.216				0.785285	965.693
			0.788288	174.225				0.788288	551.22				0.788288	965.698
			0.791291	174.228				0.791291	551.223				0.791291	965.704
			0.794294	174.231				0.794294	551.227				0.794294	965.71
			0.797297	174.234				0.797297	551.231				0.797297	965.716
			0.8	174.236				0.8	551.235				0.8	965.722
			0.8003	174.236				0.8003	551.235				0.8003	965.722
			0.803303	174.239				0.803303	551.239				0.803303	965.728
			0.806306	174.242				0.806306	551.243				0.806306	965.734
			0.809309	174.245				0.809309	551.247				0.809309	965.74
			0.812312	174.248				0.812312	551.251				0.812312	965.747
			0.815315	174.251				0.815315	551.255				0.815315	965.753
			0.818318	174.254				0.818318	551.259				0.818318	965.759
			0.821321	174.257				0.821321	551.263				0.821321	965.765
			0.824324	174.26				0.824324	551.267				0.824324	965.772
			0.827327	174.263				0.827327	551.271				0.827327	965.778
			0.83033	174.266				0.83033	551.276				0.83033	965.785
			0.833333	174.269				0.833333	551.28				0.833333	965.791
			0.836336	174.273				0.836336	551.284				0.836336	965.798
			0.839339	174.276				0.839339	551.289				0.839339	965.804
			0.842342	174.279				0.842342	551.293				0.842342	965.811
			0.845345	174.282				0.845345	551.297				0.845345	965.817
			0.848348	174.286				0.848348	551.302				0.848348	965.824
			0.851351	174.289				0.851351	551.306				0.851351	965.831
			0.854354	174.293				0.854354	551.311				0.854354	965.838
			0.857357	174.296				0.857357	551.316				0.857357	965.845
			0.86036	174.3				0.86036	551.32				0.86036	965.851
			0.863363	174.303				0.863363	551.325				0.863363	965.858
			0.866366	174.307				0.866366	551.329				0.866366	965.865
			0.869369	174.31				0.869369	551.334				0.869369	965.872
			0.872372	174.314				0.872372	551.339				0.872372	965.879
			0.875375	174.318				0.875375	551.344				0.875375	965.886
			0.878378	174.321				0.878378	551.348				0.878378	965.894
			0.881381	174.325				0.881381	551.353				0.881381	965.901
			0.884384	174.329				0.884384	551.358				0.884384	965.908
			0.887387	174.333				0.887387	551.363				0.887387	965.915
			0.89039	174.337				0.89039	551.368				0.89039	965.922
			0.893393	174.34				0.893393	551.373				0.893393	965.93
			0.896396	174.345				0.896396	551.378				0.896396	965.937
			0.899399	174.348				0.899399	551.383				0.899399	965.944
			0.9	174.349				0.9	551.384				0.9	965.946
			0.902402	174.352				0.902402	551.389				0.902402	965.952
			0.905405	174.357				0.905405	551.394				0.905405	965.959
			0.908408	174.361				0.908408	551.399				0.908408	965.967
			0.911411	174.365				0.911411	551.404				0.911411	965.975
			0.914414	174.369				0.914414	551.409				0.914414	965.982
			0.917417	174.373				0.917417	551.415				0.917417	965.99
			0.92042	174.377				0.92042	551.42				0.92042	965.997
			0.923423	174.381				0.923423	551.425				0.923423	966.005
			0.926426	174.386				0.926426	551.431				0.926426	966.013
			0.929429	174.39				0.929429	551.436				0.929429	966.021
			0.932432	174.394				0.932432	551.442				0.932432	966.029
			0.935435	174.399				0.935435	551.447				0.935435	966.037
			0.938438	174.403				0.938438	551.453				0.938438	966.045
			0.941441	174.408				0.941441	551.458				0.941441	966.053
			0.944444	174.412				0.944444	551.464				0.944444	966.061
			0.947447	174.417				0.947447	551.47				0.947447	966.069
			0.95045	174.421				0.95045	551.476				0.95045	966.077
			0.953453	174.426				0.953453	551.481				0.953453	966.085
			0.956456	174.431				0.956456	551.487				0.956456	966.093
			0.959459	174.435				0.959459	551.493				0.959459	966.102
			0.962462	174.44				0.962462	551.499				0.962462	966.11
			0.965465	174.445				0.965465	551.505				0.965465	966.118
			0.968468	174.45				0.968468	551.511				0.968468	966.127
			0.971471	174.454				0.971471	551.516				0.971471	966.135
			0.974474	174.459				0.974474	551.523				0.974474	966.144
			0.977477	174.464				0.977477	551.529				0.977477	966.152
			0.98048	174.469				0.98048	551.535				0.98048	966.161
			0.983483	174.474				0.983483	551.541				0.983483	966.169
			0.986486	174.479				0.986486	551.547				0.986486	966.178
			0.989489	174.484				0.989489	551.553				0.989489	966.187
			0.992492	174.489				0.992492	551.559				0.992492	966.195
			0.995495	174.494				0.995495	551.566				0.995495	966.204
			0.998498	174.499				0.998498	551.572				0.998498	966.213
			1	174.502				1	551.575				1	966.217
			1.0015	174.505				1.0015	551.578				1.0015	966.222
			1.0045	174.51				1.0045	551.585				1.0045	966.231
			1.00751	174.515				1.00751	551.591				1.00751	966.24
			1.01051	174.52				1.01051	551.598				1.01051	966.249
			1.01351	174.526				1.01351	551.604				1.01351	966.258
			1.01652	174.531				1.01652	551.611				1.01652	966.267
			1.01952	174.536				1.01952	551.617				1.01952	966.276
			1.02252	174.542				1.02252	551.624				1.02252	966.285
			1.02553	174.547				1.02553	551.63				1.02553	966.294
			1.02853	174.553				1.02853	551.637				1.02853	966.303
			1.03153	174.558				1.03153	551.644				1.03153	966.313
			1.03453	174.564				1.03453	551.65				1.03453	966.322
			1.03754	174.569				1.03754	551.657				1.03754	966.331
			1.04054	174.575				1.04054	551.664				1.04054	966.341
			1.04354	174.581				1.04354	551.671				1.04354	966.35
			1.04655	174.587				1.04655	551.678				1.04655	966.36
			1.04955	174.592				1.04955	551.685				1.04955	966.369
			1.05255	174.598				1.05255	551.692				1.05255	966.379
			1.05556	174.604				1.05556	551.699				1.05556	966.388
			1.05856	174.61				1.05856	551.706				1.05856	966.398
			1.06156	174.616				1.06156	551.713				1.06156	966.408
			1.06456	174.621				1.06456	551.72				1.06456	966.418
			1.06757	174.627				1.06757	551.727				1.06757	966.427
			1.07057	174.633				1.07057	551.734				1.07057	966.437
			1.07357	174.639				1.07357	551.742				1.07357	966.447
			1.07658	174.646				1.07658	551.749				1.07658	966.457
			1.07958	174.652				1.07958	551.756				1.07958	966.467
			1.08258	174.658				1.08258	551.764				1.08258	966.477
			1.08559	174.664				1.08559	551.771				1.08559	966.487
			1.08859	174.67				1.08859	551.778				1.08859	966.497
			1.09159	174.677				1.09159	551.786				1.09159	966.507
			1.09459	174.683				1.09459	551.793				1.09459	966.517
			1.0976	174.689				1.0976	551.801				1.0976	966.528
			1.1	174.694				1.1	551.807				1.1	966.536
			1.1006	174.695				1.1006	551.808				1.1006	966.538
			1.1036	174.702				1.1036	551.816				1.1036	966.548
			1.10661	174.708				1.10661	551.824				1.10661	966.558
			1.10961	174.715				1.10961	551.831				1.10961	966.569
			1.11261	174.721				1.11261	551.839				1.11261	966.579
			1.11562	174.728				1.11562	551.847				1.11562	966.59
			1.11862	174.734				1.11862	551.855				1.11862	966.6
			1.12162	174.741				1.12162	551.862				1.12162	966.611
			1.12462	174.748				1.12462	551.87				1.12462	966.621
			1.12763	174.754				1.12763	551.878				1.12763	966.632
			1.13063	174.761				1.13063	551.886				1.13063	966.643
			1.13363	174.768				1.13363	551.894				1.13363	966.653
			1.13664	174.774				1.13664	551.902				1.13664	966.664
			1.13964	174.781				1.13964	551.91				1.13964	966.675
			1.14264	174.788				1.14264	551.918				1.14264	966.686
			1.14565	174.795				1.14565	551.926				1.14565	966.697
			1.14865	174.802				1.14865	551.934				1.14865	966.708
			1.15165	174.809				1.15165	551.943				1.15165	966.719
			1.15465	174.816				1.15465	551.951				1.15465	966.73
			1.15766	174.823				1.15766	551.959				1.15766	966.741
			1.16066	174.83				1.16066	551.967				1.16066	966.752
			1.16366	174.837				1.16366	551.976				1.16366	966.763
			1.16667	174.844				1.16667	551.984				1.16667	966.774
			1.16967	174.851				1.16967	551.992				1.16967	966.785
			1.17267	174.859				1.17267	552.001				1.17267	966.797
			1.17568	174.866				1.17568	552.009				1.17568	966.808
			1.17868	174.873				1.17868	552.018				1.17868	966.819
			1.18168	174.881				1.18168	552.027				1.18168	966.831
			1.18468	174.888				1.18468	552.035				1.18468	966.842
			1.18769	174.895				1.18769	552.044				1.18769	966.854
			1.19069	174.903				1.19069	552.052				1.19069	966.865
			1.19369	174.91				1.19369	552.061				1.19369	966.877
			1.1967	174.918				1.1967	552.07				1.1967	966.888
			1.1997	174.925				1.1997	552.079				1.1997	966.9
			1.2	174.926				1.2	552.08				1.2	966.901
			1.2027	174.933				1.2027	552.087				1.2027	966.912
			1.20571	174.94				1.20571	552.096				1.20571	966.923
			1.20871	174.948				1.20871	552.105				1.20871	966.935
			1.21171	174.956				1.21171	552.114				1.21171	966.947
			1.21471	174.963				1.21471	552.123				1.21471	966.959
			1.21772	174.971				1.21772	552.132				1.21772	966.971
			1.22072	174.979				1.22072	552.141				1.22072	966.983
			1.22372	174.987				1.22372	552.15				1.22372	966.995
			1.22673	174.994				1.22673	552.159				1.22673	967.007
			1.22973	175.002				1.22973	552.168				1.22973	967.019
			1.23273	175.01				1.23273	552.178				1.23273	967.031
			1.23574	175.018				1.23574	552.187				1.23574	967.043
			1.23874	175.026				1.23874	552.196				1.23874	967.056
			1.24174	175.034				1.24174	552.206				1.24174	967.068
			1.24474	175.042				1.24474	552.215				1.24474	967.08
			1.24775	175.05				1.24775	552.224				1.24775	967.092
			1.25075	175.059				1.25075	552.234				1.25075	967.105
			1.25375	175.067				1.25375	552.243				1.25375	967.117
			1.25676	175.075				1.25676	552.253				1.25676	967.13
			1.25976	175.083				1.25976	552.262				1.25976	967.142
			1.26276	175.091				1.26276	552.272				1.26276	967.155
			1.26577	175.1				1.26577	552.281				1.26577	967.167
			1.26877	175.108				1.26877	552.291				1.26877	967.18
			1.27177	175.117				1.27177	552.301				1.27177	967.193
			1.27477	175.125				1.27477	552.31				1.27477	967.205
			1.27778	175.133				1.27778	552.32				1.27778	967.218
			1.28078	175.142				1.28078	552.33				1.28078	967.231
			1.28378	175.15				1.28378	552.34				1.28378	967.244
			1.28679	175.159				1.28679	552.349				1.28679	967.257
			1.28979	175.168				1.28979	552.359				1.28979	967.269
			1.29279	175.176				1.29279	552.369				1.29279	967.283
			1.2958	175.185				1.2958	552.379				1.2958	967.295
			1.2988	175.194				1.2988	552.389				1.2988	967.309
			1.3	175.197				1.3	552.393				1.3	967.314
			1.3018	175.202				1.3018	552.399				1.3018	967.322
			1.3048	175.211				1.3048	552.409				1.3048	967.335
			1.30781	175.22				1.30781	552.419				1.30781	967.348
			1.31081	175.229				1.31081	552.43				1.31081	967.361
			1.31381	175.238				1.31381	552.44				1.31381	967.375
			1.31682	175.247				1.31682	552.45				1.31682	967.388
			1.31982	175.256				1.31982	552.46				1.31982	967.401
			1.32282	175.265				1.32282	552.471				1.32282	967.414
			1.32583	175.274				1.32583	552.481				1.32583	967.428
			1.32883	175.283				1.32883	552.491				1.32883	967.442
			1.33183	175.292				1.33183	552.502				1.33183	967.455
			1.33483	175.301				1.33483	552.512				1.33483	967.469
			1.33784	175.31				1.33784	552.523				1.33784	967.482
			1.34084	175.319				1.34084	552.533				1.34084	967.496
			1.34384	175.329				1.34384	552.544				1.34384	967.51
			1.34685	175.338				1.34685	552.554				1.34685	967.523
			1.34985	175.347				1.34985	552.565				1.34985	967.537
			1.35285	175.357				1.35285	552.576				1.35285	967.551
			1.35586	175.366				1.35586	552.586				1.35586	967.565
			1.35886	175.375				1.35886	552.597				1.35886	967.579
			1.36186	175.385				1.36186	552.608				1.36186	967.593
			1.36486	175.394				1.36486	552.619				1.36486	967.607
			1.36787	175.404				1.36787	552.629				1.36787	967.621
			1.37087	175.413				1.37087	552.64				1.37087	967.635
			1.37387	175.423				1.37387	552.651				1.37387	967.649
			1.37688	175.433				1.37688	552.662				1.37688	967.663
			1.37988	175.442				1.37988	552.673				1.37988	967.677
			1.38288	175.452				1.38288	552.684				1.38288	967.691
			1.38589	175.462				1.38589	552.695				1.38589	967.706
			1.38889	175.471				1.38889	552.706				1.38889	967.72
			1.39189	175.481				1.39189	552.717				1.39189	967.734
			1.39489	175.491				1.39489	552.729				1.39489	967.749
			1.3979	175.501				1.3979	552.74				1.3979	967.763
			1.4	175.508				1.4	552.748				1.4	967.773
			1.4009	175.511				1.4009	552.751				1.4009	967.778
			1.4039	175.521				1.4039	552.763				1.4039	967.792
			1.40691	175.531				1.40691	552.774				1.40691	967.807
			1.40991	175.541				1.40991	552.785				1.40991	967.822
			1.41291	175.551				1.41291	552.797				1.41291	967.836
			1.41592	175.561				1.41592	552.808				1.41592	967.851
			1.41892	175.571				1.41892	552.819				1.41892	967.866
			1.42192	175.581				1.42192	552.831				1.42192	967.88
			1.42492	175.592				1.42492	552.843				1.42492	967.895
			1.42793	175.602				1.42793	552.854				1.42793	967.91
			1.43093	175.612				1.43093	552.866				1.43093	967.925
			1.43393	175.622				1.43393	552.878				1.43393	967.94
			1.43694	175.633				1.43694	552.889				1.43694	967.955
			1.43994	175.643				1.43994	552.901				1.43994	967.97
			1.44294	175.654				1.44294	552.913				1.44294	967.985
			1.44595	175.664				1.44595	552.924				1.44595	968
			1.44895	175.674				1.44895	552.936				1.44895	968.015
			1.45195	175.685				1.45195	552.948				1.45195	968.031
			1.45495	175.696				1.45495	552.96				1.45495	968.046
			1.45796	175.706				1.45796	552.972				1.45796	968.061
			1.46096	175.717				1.46096	552.984				1.46096	968.077
			1.46396	175.727				1.46396	552.996				1.46396	968.092
			1.46697	175.738				1.46697	553.008				1.46697	968.107
			1.46997	175.749				1.46997	553.02				1.46997	968.123
			1.47297	175.76				1.47297	553.033				1.47297	968.139
			1.47598	175.77				1.47598	553.045				1.47598	968.154
			1.47898	175.781				1.47898	553.057				1.47898	968.17
			1.48198	175.792				1.48198	553.069				1.48198	968.185
			1.48498	175.803				1.48498	553.081				1.48498	968.201
			1.48799	175.814				1.48799	553.094				1.48799	968.217
			1.49099	175.825				1.49099	553.106				1.49099	968.232
			1.49399	175.836				1.49399	553.119				1.49399	968.248
			1.497	175.847				1.497	553.131				1.497	968.264
			1.5	175.858				1.5	553.143				1.5	968.28

## Sheet: 3d_fitdata
Current	HR_exp	HR_err	Current	Hr_fit	Current	HR_exp	HR_err	Current	Hr_fit	Current	HR_exp	HR_err	Current	Hr_fit
mA	Oe	Oe	mA	Oe	mA	Oe	Oe	mA	Oe	mA	Oe	Oe	mA	Oe
	[-110]_fre=12Ghz	[-110]_fre=12Ghz	[-110]_fre=12Ghz	[-110]_fre=14Ghz	[-110]_fre=14Ghz	[-110]_fre=14Ghz	[-110]_fre=16Ghz	[-110]_fre=16Ghz	[-110]_fre=16Ghz
0	2425.77	0.299092	-1.5	2419.86	0	2838.17	0.238056	-1.5	2833.8	0	3308.49	0.351513	-1.5	3304.37
-1	2423.07	0.283398	-1.42793	2420.38	-1	2836.02	0.218025	-1.46697	2834	-1	3306.82	0.333082	-1.49399	3304.4
-1.1	2422.47	0.264114	-1.42492	2420.4	-1.1	2836.42	0.205631	-1.46396	2834.02	-1.1	3305.97	0.322304	-1.49099	3304.42
-1.2	2422.05	0.275788	-1.42192	2420.42	-1.2	2835.17	0.219904	-1.46096	2834.03	-1.2	3305.46	0.385886	-1.48799	3304.43
-1.3	2421.24	0.267388	-1.41892	2420.44	-1.3	2834.81	0.211957	-1.45796	2834.05	-1.3	3305.74	0.340719	-1.48498	3304.45
-1.4	2420.61	0.272247	-1.41592	2420.46	-1.4	2834.38	0.237869	-1.45495	2834.07	-1.4	3304.78	0.347311	-1.48198	3304.47
-1.5	2419.6	0.269787	-1.41291	2420.49	-1.5	2833.61	0.228826	-1.45195	2834.09	-1.5	3304.2	0.439862	-1.47898	3304.48
-0.2	2426.03	0.256416	-1.40991	2420.51	-0.2	2838.06	0.200749	-1.44895	2834.11	-0.2	3308.15	0.361546	-1.47598	3304.5
-0.4	2425.45	0.268888	-1.40691	2420.53	-0.4	2838.08	0.240796	-1.44595	2834.12	-0.4	3307.51	0.28834	-1.47297	3304.51
-0.6	2424.38	0.26927	-1.4039	2420.55	-0.6	2837.86	0.193291	-1.44294	2834.14	-0.6	3307.8	0.419116	-1.46997	3304.53
-0.7	2424.74	0.261524	-1.4009	2420.57	-0.7	2836.97	0.238047	-1.43994	2834.16	-0.7	3308.05	0.331388	-1.46697	3304.55
-0.8	2423.61	0.252484	-1.4	2420.57	-0.8	2837.11	0.238282	-1.43694	2834.18	-0.8	3306.44	0.335211	-1.46396	3304.56
-0.9	2423.79	0.270917	-1.3979	2420.59	-0.9	2836.61	0.222804	-1.43393	2834.19	-0.9	3307.14	0.320368	-1.46096	3304.58
0	2425.77	0.299092	-1.39489	2420.61	1	2836.75	0.180824	-1.43093	2834.21	0	3308.49	0.351513	-1.45796	3304.6
1	2424.9	0.255947	-1.39189	2420.63	1.1	2835.78	0.186572	-1.42793	2834.23	1	3305.34	0.281822	-1.45495	3304.61
1.1	2424.32	0.247762	-1.38889	2420.65	1.2	2835.12	0.222792	-1.42492	2834.24	1.1	3306.82	0.304396	-1.45195	3304.63
1.2	2423.55	0.263172	-1.38589	2420.67	1.3	2834.66	0.213145	-1.42192	2834.26	1.2	3305.51	0.372823	-1.44895	3304.64
1.3	2423.33	0.259525	-1.38288	2420.69	1.4	2834.07	0.188097	-1.41892	2834.28	1.3	3303.84	0.405246	-1.44595	3304.66
1.4	2422.79	0.244772	-1.37988	2420.71	1.5	2833.53	0.183823	-1.41592	2834.3	1.4	3302.58	0.336695	-1.44294	3304.68
1.5	2422.42	0.246866	-1.37688	2420.73	0.2	2838.06	0.216985	-1.41291	2834.31	1.5	3302.73	0.330313	-1.43994	3304.69
0.2	2426.11	0.270733	-1.37387	2420.76	0.4	2838.15	0.232643	-1.40991	2834.33	0.2	3308.17	0.426985	-1.43694	3304.71
0.4	2425.93	0.24992	-1.37087	2420.78	0.6	2837.38	0.199829	-1.40691	2834.35	0.4	3308.59	0.41124	-1.43393	3304.72
0.6	2425.82	0.270576	-1.36787	2420.8	0.7	2836.81	0.21627	-1.4039	2834.36	0.6	3308.03	0.344802	-1.43093	3304.74
0.7	2425.31	0.265297	-1.36486	2420.82	0.8	2836.82	0.208541	-1.4009	2834.38	0.7	3307.69	0.29343	-1.42793	3304.76
0.8	2425.33	0.267162	-1.36186	2420.84	0.9	2836.7	0.200862	-1.4	2834.39	0.8	3306.51	0.412541	-1.42492	3304.77
0.9	2424.7	0.249483	-1.35886	2420.86				-1.3979	2834.4	0.9	3307.24	0.302811	-1.42192	3304.79
			-1.35586	2420.88				-1.39489	2834.41				-1.41892	3304.8
			-1.35285	2420.9				-1.39189	2834.43				-1.41592	3304.82
			-1.34985	2420.92				-1.38889	2834.45				-1.41291	3304.83
			-1.34685	2420.94				-1.38589	2834.47				-1.40991	3304.85
			-1.34384	2420.96				-1.38288	2834.48				-1.40691	3304.86
			-1.34084	2420.98				-1.37988	2834.5				-1.4039	3304.88
			-1.33784	2421				-1.37688	2834.51				-1.4009	3304.9
			-1.33483	2421.02				-1.37387	2834.53				-1.4	3304.9
			-1.33183	2421.04				-1.37087	2834.55				-1.3979	3304.91
			-1.32883	2421.06				-1.36787	2834.57				-1.39489	3304.93
			-1.32583	2421.08				-1.36486	2834.58				-1.39189	3304.94
			-1.32282	2421.1				-1.36186	2834.6				-1.38889	3304.96
			-1.31982	2421.12				-1.35886	2834.61				-1.38589	3304.97
			-1.31682	2421.14				-1.35586	2834.63				-1.38288	3304.99
			-1.31381	2421.16				-1.35285	2834.65				-1.37988	3305
			-1.31081	2421.18				-1.34985	2834.66				-1.37688	3305.02
			-1.30781	2421.2				-1.34685	2834.68				-1.37387	3305.03
			-1.3048	2421.22				-1.34384	2834.7				-1.37087	3305.05
			-1.3018	2421.24				-1.34084	2834.71				-1.36787	3305.07
			-1.3	2421.25				-1.33784	2834.73				-1.36486	3305.08
			-1.2988	2421.26				-1.33483	2834.74				-1.36186	3305.09
			-1.2958	2421.28				-1.33183	2834.76				-1.35886	3305.11
			-1.29279	2421.3				-1.32883	2834.78				-1.35586	3305.12
			-1.28979	2421.31				-1.32583	2834.79				-1.35285	3305.14
			-1.28679	2421.33				-1.32282	2834.81				-1.34985	3305.16
			-1.28378	2421.35				-1.31982	2834.82				-1.34685	3305.17
			-1.28078	2421.37				-1.31682	2834.84				-1.34384	3305.18
			-1.27778	2421.39				-1.31381	2834.86				-1.34084	3305.2
			-1.27477	2421.41				-1.31081	2834.87				-1.33784	3305.21
			-1.27177	2421.43				-1.30781	2834.89				-1.33483	3305.23
			-1.26877	2421.45				-1.3048	2834.9				-1.33183	3305.24
			-1.26577	2421.47				-1.3018	2834.92				-1.32883	3305.26
			-1.26276	2421.49				-1.3	2834.93				-1.32583	3305.27
			-1.25976	2421.51				-1.2988	2834.94				-1.32282	3305.29
			-1.25676	2421.53				-1.2958	2834.95				-1.31982	3305.3
			-1.25375	2421.54				-1.29279	2834.97				-1.31682	3305.32
			-1.25075	2421.56				-1.28979	2834.98				-1.31381	3305.33
			-1.24775	2421.58				-1.28679	2835				-1.31081	3305.34
			-1.24474	2421.6				-1.28378	2835.01				-1.30781	3305.36
			-1.24174	2421.62				-1.28078	2835.03				-1.3048	3305.37
			-1.23874	2421.64				-1.27778	2835.05				-1.3018	3305.39
			-1.23574	2421.66				-1.27477	2835.06				-1.3	3305.4
			-1.23273	2421.68				-1.27177	2835.08				-1.2988	3305.4
			-1.22973	2421.7				-1.26877	2835.09				-1.2958	3305.42
			-1.22673	2421.71				-1.26577	2835.11				-1.29279	3305.43
			-1.22372	2421.73				-1.26276	2835.12				-1.28979	3305.45
			-1.22072	2421.75				-1.25976	2835.14				-1.28679	3305.46
			-1.21772	2421.77				-1.25676	2835.15				-1.28378	3305.47
			-1.21471	2421.79				-1.25375	2835.17				-1.28078	3305.49
			-1.21171	2421.81				-1.25075	2835.18				-1.27778	3305.5
			-1.20871	2421.82				-1.24775	2835.2				-1.27477	3305.52
			-1.20571	2421.84				-1.24474	2835.21				-1.27177	3305.53
			-1.2027	2421.86				-1.24174	2835.23				-1.26877	3305.54
			-1.2	2421.88				-1.23874	2835.24				-1.26577	3305.56
			-1.1997	2421.88				-1.23574	2835.26				-1.26276	3305.57
			-1.1967	2421.9				-1.23273	2835.27				-1.25976	3305.59
			-1.19369	2421.91				-1.22973	2835.29				-1.25676	3305.6
			-1.19069	2421.93				-1.22673	2835.3				-1.25375	3305.61
			-1.18769	2421.95				-1.22372	2835.32				-1.25075	3305.63
			-1.18468	2421.97				-1.22072	2835.33				-1.24775	3305.64
			-1.18168	2421.99				-1.21772	2835.35				-1.24474	3305.65
			-1.17868	2422.01				-1.21471	2835.36				-1.24174	3305.67
			-1.17568	2422.02				-1.21171	2835.38				-1.23874	3305.68
			-1.17267	2422.04				-1.20871	2835.39				-1.23574	3305.69
			-1.16967	2422.06				-1.20571	2835.41				-1.23273	3305.71
			-1.16667	2422.08				-1.2027	2835.42				-1.22973	3305.72
			-1.16366	2422.09				-1.2	2835.43				-1.22673	3305.74
			-1.16066	2422.11				-1.1997	2835.43				-1.22372	3305.75
			-1.15766	2422.13				-1.1967	2835.45				-1.22072	3305.76
			-1.15465	2422.15				-1.19369	2835.46				-1.21772	3305.78
			-1.15165	2422.17				-1.19069	2835.48				-1.21471	3305.79
			-1.14865	2422.18				-1.18769	2835.49				-1.21171	3305.8
			-1.14565	2422.2				-1.18468	2835.51				-1.20871	3305.82
			-1.14264	2422.22				-1.18168	2835.52				-1.20571	3305.83
			-1.13964	2422.24				-1.17868	2835.53				-1.2027	3305.84
			-1.13664	2422.25				-1.17568	2835.55				-1.2	3305.85
			-1.13363	2422.27				-1.17267	2835.56				-1.1997	3305.85
			-1.13063	2422.29				-1.16967	2835.58				-1.1967	3305.87
			-1.12763	2422.3				-1.16667	2835.59				-1.19369	3305.88
			-1.12462	2422.32				-1.16366	2835.61				-1.19069	3305.89
			-1.12162	2422.34				-1.16066	2835.62				-1.18769	3305.91
			-1.11862	2422.36				-1.15766	2835.63				-1.18468	3305.92
			-1.11562	2422.37				-1.15465	2835.65				-1.18168	3305.93
			-1.11261	2422.39				-1.15165	2835.66				-1.17868	3305.95
			-1.10961	2422.41				-1.14865	2835.68				-1.17568	3305.96
			-1.10661	2422.43				-1.14565	2835.69				-1.17267	3305.97
			-1.1036	2422.44				-1.14264	2835.7				-1.16967	3305.98
			-1.1006	2422.46				-1.13964	2835.72				-1.16667	3306
			-1.1	2422.46				-1.13664	2835.73				-1.16366	3306.01
			-1.0976	2422.48				-1.13363	2835.74				-1.16066	3306.02
			-1.09459	2422.49				-1.13063	2835.76				-1.15766	3306.03
			-1.09159	2422.51				-1.12763	2835.77				-1.15465	3306.05
			-1.08859	2422.53				-1.12462	2835.78				-1.15165	3306.06
			-1.08559	2422.54				-1.12162	2835.8				-1.14865	3306.07
			-1.08258	2422.56				-1.11862	2835.81				-1.14565	3306.08
			-1.07958	2422.58				-1.11562	2835.83				-1.14264	3306.1
			-1.07658	2422.59				-1.11261	2835.84				-1.13964	3306.11
			-1.07357	2422.61				-1.10961	2835.85				-1.13664	3306.12
			-1.07057	2422.63				-1.10661	2835.87				-1.13363	3306.13
			-1.06757	2422.64				-1.1036	2835.88				-1.13063	3306.15
			-1.06456	2422.66				-1.1006	2835.89				-1.12763	3306.16
			-1.06156	2422.68				-1.1	2835.9				-1.12462	3306.17
			-1.05856	2422.69				-1.0976	2835.91				-1.12162	3306.18
			-1.05556	2422.71				-1.09459	2835.92				-1.11862	3306.2
			-1.05255	2422.72				-1.09159	2835.93				-1.11562	3306.21
			-1.04955	2422.74				-1.08859	2835.95				-1.11261	3306.22
			-1.04655	2422.76				-1.08559	2835.96				-1.10961	3306.23
			-1.04354	2422.77				-1.08258	2835.97				-1.10661	3306.24
			-1.04054	2422.79				-1.07958	2835.99				-1.1036	3306.26
			-1.03754	2422.81				-1.07658	2836				-1.1006	3306.27
			-1.03453	2422.82				-1.07357	2836.01				-1.1	3306.27
			-1.03153	2422.84				-1.07057	2836.02				-1.0976	3306.28
			-1.02853	2422.85				-1.06757	2836.04				-1.09459	3306.29
			-1.02553	2422.87				-1.06456	2836.05				-1.09159	3306.3
			-1.02252	2422.89				-1.06156	2836.06				-1.08859	3306.32
			-1.01952	2422.9				-1.05856	2836.08				-1.08559	3306.33
			-1.01652	2422.92				-1.05556	2836.09				-1.08258	3306.34
			-1.01351	2422.93				-1.05255	2836.1				-1.07958	3306.35
			-1.01051	2422.95				-1.04955	2836.11				-1.07658	3306.36
			-1.00751	2422.97				-1.04655	2836.13				-1.07357	3306.37
			-1.0045	2422.98				-1.04354	2836.14				-1.07057	3306.39
			-1.0015	2423				-1.04054	2836.15				-1.06757	3306.4
			-1	2423				-1.03754	2836.16				-1.06456	3306.41
			-0.9985	2423.01				-1.03453	2836.18				-1.06156	3306.42
			-0.9955	2423.03				-1.03153	2836.19				-1.05856	3306.43
			-0.99249	2423.04				-1.02853	2836.2				-1.05556	3306.44
			-0.98949	2423.06				-1.02553	2836.21				-1.05255	3306.45
			-0.98649	2423.07				-1.02252	2836.23				-1.04955	3306.47
			-0.98348	2423.09				-1.01952	2836.24				-1.04655	3306.48
			-0.98048	2423.11				-1.01652	2836.25				-1.04354	3306.49
			-0.97748	2423.12				-1.01351	2836.26				-1.04054	3306.5
			-0.97447	2423.14				-1.01051	2836.28				-1.03754	3306.51
			-0.97147	2423.15				-1.00751	2836.29				-1.03453	3306.52
			-0.96847	2423.17				-1.0045	2836.3				-1.03153	3306.53
			-0.96547	2423.18				-1.0015	2836.31				-1.02853	3306.54
			-0.96246	2423.2				-1	2836.32				-1.02553	3306.55
			-0.95946	2423.21				-0.9985	2836.32				-1.02252	3306.57
			-0.95646	2423.23				-0.9955	2836.34				-1.01952	3306.58
			-0.95345	2423.24				-0.99249	2836.35				-1.01652	3306.59
			-0.95045	2423.26				-0.98949	2836.36				-1.01351	3306.6
			-0.94745	2423.27				-0.98649	2836.37				-1.01051	3306.61
			-0.94444	2423.29				-0.98348	2836.38				-1.00751	3306.62
			-0.94144	2423.3				-0.98048	2836.4				-1.0045	3306.63
			-0.93844	2423.32				-0.97748	2836.41				-1.0015	3306.64
			-0.93544	2423.33				-0.97447	2836.42				-1	3306.65
			-0.93243	2423.34				-0.97147	2836.43				-0.9985	3306.65
			-0.92943	2423.36				-0.96847	2836.44				-0.9955	3306.66
			-0.92643	2423.37				-0.96547	2836.45				-0.99249	3306.67
			-0.92342	2423.39				-0.96246	2836.47				-0.98949	3306.68
			-0.92042	2423.4				-0.95946	2836.48				-0.98649	3306.7
			-0.91742	2423.42				-0.95646	2836.49				-0.98348	3306.7
			-0.91441	2423.43				-0.95345	2836.5				-0.98048	3306.72
			-0.91141	2423.45				-0.95045	2836.51				-0.97748	3306.73
			-0.90841	2423.46				-0.94745	2836.52				-0.97447	3306.74
			-0.90541	2423.48				-0.94444	2836.53				-0.97147	3306.75
			-0.9024	2423.49				-0.94144	2836.55				-0.96847	3306.76
			-0.9	2423.5				-0.93844	2836.56				-0.96547	3306.77
			-0.8994	2423.5				-0.93544	2836.57				-0.96246	3306.78
			-0.8964	2423.52				-0.93243	2836.58				-0.95946	3306.79
			-0.89339	2423.53				-0.92943	2836.59				-0.95646	3306.8
			-0.89039	2423.55				-0.92643	2836.6				-0.95345	3306.81
			-0.88739	2423.56				-0.92342	2836.61				-0.95045	3306.82
			-0.88438	2423.57				-0.92042	2836.62				-0.94745	3306.83
			-0.88138	2423.59				-0.91742	2836.64				-0.94444	3306.84
			-0.87838	2423.6				-0.91441	2836.65				-0.94144	3306.85
			-0.87538	2423.62				-0.91141	2836.66				-0.93844	3306.86
			-0.87237	2423.63				-0.90841	2836.67				-0.93544	3306.87
			-0.86937	2423.64				-0.90541	2836.68				-0.93243	3306.88
			-0.86637	2423.66				-0.9024	2836.69				-0.92943	3306.89
			-0.86336	2423.67				-0.9	2836.7				-0.92643	3306.9
			-0.86036	2423.69				-0.8994	2836.7				-0.92342	3306.91
			-0.85736	2423.7				-0.8964	2836.71				-0.92042	3306.92
			-0.85435	2423.71				-0.89339	2836.72				-0.91742	3306.93
			-0.85135	2423.73				-0.89039	2836.73				-0.91441	3306.94
			-0.84835	2423.74				-0.88739	2836.74				-0.91141	3306.95
			-0.84535	2423.76				-0.88438	2836.76				-0.90841	3306.96
			-0.84234	2423.77				-0.88138	2836.77				-0.90541	3306.97
			-0.83934	2423.78				-0.87838	2836.78				-0.9024	3306.98
			-0.83634	2423.8				-0.87538	2836.79				-0.9	3306.98
			-0.83333	2423.81				-0.87237	2836.8				-0.8994	3306.99
			-0.83033	2423.82				-0.86937	2836.81				-0.8964	3307
			-0.82733	2423.84				-0.86637	2836.82				-0.89339	3307.01
			-0.82432	2423.85				-0.86336	2836.83				-0.89039	3307.01
			-0.82132	2423.86				-0.86036	2836.84				-0.88739	3307.02
			-0.81832	2423.88				-0.85736	2836.85				-0.88438	3307.03
			-0.81532	2423.89				-0.85435	2836.86				-0.88138	3307.04
			-0.81231	2423.9				-0.85135	2836.87				-0.87838	3307.05
			-0.80931	2423.91				-0.84835	2836.88				-0.87538	3307.06
			-0.80631	2423.93				-0.84535	2836.89				-0.87237	3307.07
			-0.8033	2423.94				-0.84234	2836.9				-0.86937	3307.08
			-0.8003	2423.95				-0.83934	2836.91				-0.86637	3307.09
			-0.8	2423.95				-0.83634	2836.92				-0.86336	3307.1
			-0.7973	2423.97				-0.83333	2836.93				-0.86036	3307.11
			-0.79429	2423.98				-0.83033	2836.94				-0.85736	3307.12
			-0.79129	2423.99				-0.82733	2836.95				-0.85435	3307.12
			-0.78829	2424.01				-0.82432	2836.96				-0.85135	3307.13
			-0.78529	2424.02				-0.82132	2836.97				-0.84835	3307.14
			-0.78228	2424.03				-0.81832	2836.98				-0.84535	3307.15
			-0.77928	2424.04				-0.81532	2836.99				-0.84234	3307.16
			-0.77628	2424.06				-0.81231	2837				-0.83934	3307.17
			-0.77327	2424.07				-0.80931	2837.01				-0.83634	3307.18
			-0.77027	2424.08				-0.80631	2837.02				-0.83333	3307.19
			-0.76727	2424.09				-0.8033	2837.03				-0.83033	3307.2
			-0.76426	2424.11				-0.8003	2837.04				-0.82733	3307.2
			-0.76126	2424.12				-0.8	2837.04				-0.82432	3307.21
			-0.75826	2424.13				-0.7973	2837.05				-0.82132	3307.22
			-0.75526	2424.14				-0.79429	2837.06				-0.81832	3307.23
			-0.75225	2424.16				-0.79129	2837.07				-0.81532	3307.24
			-0.74925	2424.17				-0.78829	2837.08				-0.81231	3307.25
			-0.74625	2424.18				-0.78529	2837.09				-0.80931	3307.26
			-0.74324	2424.19				-0.78228	2837.1				-0.80631	3307.26
			-0.74024	2424.2				-0.77928	2837.11				-0.8033	3307.27
			-0.73724	2424.22				-0.77628	2837.12				-0.8003	3307.28
			-0.73423	2424.23				-0.77327	2837.13				-0.8	3307.28
			-0.73123	2424.24				-0.77027	2837.14				-0.7973	3307.29
			-0.72823	2424.25				-0.76727	2837.14				-0.79429	3307.3
			-0.72523	2424.27				-0.76426	2837.15				-0.79129	3307.31
			-0.72222	2424.28				-0.76126	2837.16				-0.78829	3307.32
			-0.71922	2424.29				-0.75826	2837.17				-0.78529	3307.32
			-0.71622	2424.3				-0.75526	2837.18				-0.78228	3307.33
			-0.71321	2424.31				-0.75225	2837.19				-0.77928	3307.34
			-0.71021	2424.32				-0.74925	2837.2				-0.77628	3307.35
			-0.70721	2424.34				-0.74625	2837.21				-0.77327	3307.36
			-0.7042	2424.35				-0.74324	2837.22				-0.77027	3307.36
			-0.7012	2424.36				-0.74024	2837.23				-0.76727	3307.37
			-0.7	2424.36				-0.73724	2837.24				-0.76426	3307.38
			-0.6982	2424.37				-0.73423	2837.24				-0.76126	3307.39
			-0.6952	2424.38				-0.73123	2837.25				-0.75826	3307.4
			-0.69219	2424.39				-0.72823	2837.26				-0.75526	3307.4
			-0.68919	2424.41				-0.72523	2837.27				-0.75225	3307.41
			-0.68619	2424.42				-0.72222	2837.28				-0.74925	3307.42
			-0.68318	2424.43				-0.71922	2837.29				-0.74625	3307.43
			-0.68018	2424.44				-0.71622	2837.3				-0.74324	3307.43
			-0.67718	2424.45				-0.71321	2837.3				-0.74024	3307.44
			-0.67417	2424.46				-0.71021	2837.31				-0.73724	3307.45
			-0.67117	2424.47				-0.70721	2837.32				-0.73423	3307.46
			-0.66817	2424.49				-0.7042	2837.33				-0.73123	3307.47
			-0.66517	2424.5				-0.7012	2837.34				-0.72823	3307.47
			-0.66216	2424.51				-0.7	2837.34				-0.72523	3307.48
			-0.65916	2424.52				-0.6982	2837.35				-0.72222	3307.49
			-0.65616	2424.53				-0.6952	2837.36				-0.71922	3307.49
			-0.65315	2424.54				-0.69219	2837.36				-0.71622	3307.5
			-0.65015	2424.55				-0.68919	2837.37				-0.71321	3307.51
			-0.64715	2424.56				-0.68619	2837.38				-0.71021	3307.52
			-0.64414	2424.57				-0.68318	2837.39				-0.70721	3307.52
			-0.64114	2424.59				-0.68018	2837.4				-0.7042	3307.53
			-0.63814	2424.6				-0.67718	2837.41				-0.7012	3307.54
			-0.63514	2424.61				-0.67417	2837.41				-0.7	3307.54
			-0.63213	2424.62				-0.67117	2837.42				-0.6982	3307.55
			-0.62913	2424.63				-0.66817	2837.43				-0.6952	3307.55
			-0.62613	2424.64				-0.66517	2837.44				-0.69219	3307.56
			-0.62312	2424.65				-0.66216	2837.45				-0.68919	3307.57
			-0.62012	2424.66				-0.65916	2837.45				-0.68619	3307.57
			-0.61712	2424.67				-0.65616	2837.46				-0.68318	3307.58
			-0.61411	2424.68				-0.65315	2837.47				-0.68018	3307.59
			-0.61111	2424.69				-0.65015	2837.48				-0.67718	3307.59
			-0.60811	2424.7				-0.64715	2837.49				-0.67417	3307.6
			-0.60511	2424.71				-0.64414	2837.49				-0.67117	3307.61
			-0.6021	2424.72				-0.64114	2837.5				-0.66817	3307.62
			-0.6	2424.73				-0.63814	2837.51				-0.66517	3307.62
			-0.5991	2424.73				-0.63514	2837.52				-0.66216	3307.63
			-0.5961	2424.74				-0.63213	2837.52				-0.65916	3307.64
			-0.59309	2424.75				-0.62913	2837.53				-0.65616	3307.64
			-0.59009	2424.76				-0.62613	2837.54				-0.65315	3307.65
			-0.58709	2424.78				-0.62312	2837.55				-0.65015	3307.66
			-0.58408	2424.78				-0.62012	2837.55				-0.64715	3307.66
			-0.58108	2424.8				-0.61712	2837.56				-0.64414	3307.67
			-0.57808	2424.8				-0.61411	2837.57				-0.64114	3307.68
			-0.57508	2424.82				-0.61111	2837.58				-0.63814	3307.68
			-0.57207	2424.82				-0.60811	2837.58				-0.63514	3307.69
			-0.56907	2424.84				-0.60511	2837.59				-0.63213	3307.7
			-0.56607	2424.84				-0.6021	2837.6				-0.62913	3307.7
			-0.56306	2424.86				-0.6	2837.6				-0.62613	3307.71
			-0.56006	2424.86				-0.5991	2837.61				-0.62312	3307.71
			-0.55706	2424.87				-0.5961	2837.61				-0.62012	3307.72
			-0.55405	2424.88				-0.59309	2837.62				-0.61712	3307.73
			-0.55105	2424.89				-0.59009	2837.63				-0.61411	3307.73
			-0.54805	2424.9				-0.58709	2837.63				-0.61111	3307.74
			-0.54505	2424.91				-0.58408	2837.64				-0.60811	3307.74
			-0.54204	2424.92				-0.58108	2837.65				-0.60511	3307.75
			-0.53904	2424.93				-0.57808	2837.65				-0.6021	3307.76
			-0.53604	2424.94				-0.57508	2837.66				-0.6	3307.76
			-0.53303	2424.95				-0.57207	2837.67				-0.5991	3307.76
			-0.53003	2424.96				-0.56907	2837.68				-0.5961	3307.77
			-0.52703	2424.97				-0.56607	2837.68				-0.59309	3307.78
			-0.52402	2424.98				-0.56306	2837.69				-0.59009	3307.78
			-0.52102	2424.99				-0.56006	2837.7				-0.58709	3307.79
			-0.51802	2425				-0.55706	2837.7				-0.58408	3307.79
			-0.51502	2425.01				-0.55405	2837.71				-0.58108	3307.8
			-0.51201	2425.02				-0.55105	2837.72				-0.57808	3307.8
			-0.50901	2425.03				-0.54805	2837.72				-0.57508	3307.81
			-0.50601	2425.03				-0.54505	2837.73				-0.57207	3307.82
			-0.503	2425.04				-0.54204	2837.74				-0.56907	3307.82
			-0.5	2425.05				-0.53904	2837.74				-0.56607	3307.83
			-0.497	2425.06				-0.53604	2837.75				-0.56306	3307.83
			-0.49399	2425.07				-0.53303	2837.76				-0.56006	3307.84
			-0.49099	2425.08				-0.53003	2837.76				-0.55706	3307.84
			-0.48799	2425.09				-0.52703	2837.77				-0.55405	3307.85
			-0.48498	2425.1				-0.52402	2837.77				-0.55105	3307.85
			-0.48198	2425.11				-0.52102	2837.78				-0.54805	3307.86
			-0.47898	2425.11				-0.51802	2837.79				-0.54505	3307.86
			-0.47598	2425.12				-0.51502	2837.79				-0.54204	3307.87
			-0.47297	2425.13				-0.51201	2837.8				-0.53904	3307.88
			-0.46997	2425.14				-0.50901	2837.8				-0.53604	3307.88
			-0.46697	2425.15				-0.50601	2837.81				-0.53303	3307.89
			-0.46396	2425.16				-0.503	2837.82				-0.53003	3307.89
			-0.46096	2425.17				-0.5	2837.82				-0.52703	3307.9
			-0.45796	2425.18				-0.497	2837.83				-0.52402	3307.9
			-0.45495	2425.18				-0.49399	2837.84				-0.52102	3307.91
			-0.45195	2425.19				-0.49099	2837.84				-0.51802	3307.91
			-0.44895	2425.2				-0.48799	2837.85				-0.51502	3307.92
			-0.44595	2425.21				-0.48498	2837.85				-0.51201	3307.92
			-0.44294	2425.22				-0.48198	2837.86				-0.50901	3307.93
			-0.43994	2425.22				-0.47898	2837.86				-0.50601	3307.93
			-0.43694	2425.23				-0.47598	2837.87				-0.503	3307.94
			-0.43393	2425.24				-0.47297	2837.88				-0.5	3307.94
			-0.43093	2425.25				-0.46997	2837.88				-0.497	3307.95
			-0.42793	2425.26				-0.46697	2837.89				-0.49399	3307.95
			-0.42492	2425.27				-0.46396	2837.89				-0.49099	3307.95
			-0.42192	2425.27				-0.46096	2837.9				-0.48799	3307.96
			-0.41892	2425.28				-0.45796	2837.9				-0.48498	3307.96
			-0.41592	2425.29				-0.45495	2837.91				-0.48198	3307.97
			-0.41291	2425.3				-0.45195	2837.91				-0.47898	3307.97
			-0.40991	2425.3				-0.44895	2837.92				-0.47598	3307.98
			-0.40691	2425.31				-0.44595	2837.93				-0.47297	3307.98
			-0.4039	2425.32				-0.44294	2837.93				-0.46997	3307.99
			-0.4009	2425.33				-0.43994	2837.94				-0.46697	3307.99
			-0.4	2425.33				-0.43694	2837.94				-0.46396	3308
			-0.3979	2425.34				-0.43393	2837.95				-0.46096	3308
			-0.39489	2425.34				-0.43093	2837.95				-0.45796	3308.01
			-0.39189	2425.35				-0.42793	2837.96				-0.45495	3308.01
			-0.38889	2425.36				-0.42492	2837.96				-0.45195	3308.01
			-0.38589	2425.37				-0.42192	2837.97				-0.44895	3308.02
			-0.38288	2425.37				-0.41892	2837.97				-0.44595	3308.02
			-0.37988	2425.38				-0.41592	2837.98				-0.44294	3308.03
			-0.37688	2425.39				-0.41291	2837.98				-0.43994	3308.03
			-0.37387	2425.4				-0.40991	2837.99				-0.43694	3308.03
			-0.37087	2425.4				-0.40691	2837.99				-0.43393	3308.04
			-0.36787	2425.41				-0.4039	2838				-0.43093	3308.04
			-0.36486	2425.42				-0.4009	2838				-0.42793	3308.05
			-0.36186	2425.43				-0.4	2838				-0.42492	3308.05
			-0.35886	2425.43				-0.3979	2838.01				-0.42192	3308.05
			-0.35586	2425.44				-0.39489	2838.01				-0.41892	3308.06
			-0.35285	2425.45				-0.39189	2838.01				-0.41592	3308.06
			-0.34985	2425.45				-0.38889	2838.02				-0.41291	3308.07
			-0.34685	2425.46				-0.38589	2838.03				-0.40991	3308.07
			-0.34384	2425.47				-0.38288	2838.03				-0.40691	3308.07
			-0.34084	2425.47				-0.37988	2838.03				-0.4039	3308.08
			-0.33784	2425.48				-0.37688	2838.04				-0.4009	3308.08
			-0.33483	2425.49				-0.37387	2838.04				-0.4	3308.08
			-0.33183	2425.49				-0.37087	2838.05				-0.3979	3308.08
			-0.32883	2425.5				-0.36787	2838.05				-0.39489	3308.09
			-0.32583	2425.51				-0.36486	2838.06				-0.39189	3308.09
			-0.32282	2425.51				-0.36186	2838.06				-0.38889	3308.09
			-0.31982	2425.52				-0.35886	2838.07				-0.38589	3308.1
			-0.31682	2425.53				-0.35586	2838.07				-0.38288	3308.1
			-0.31381	2425.53				-0.35285	2838.07				-0.37988	3308.11
			-0.31081	2425.54				-0.34985	2838.08				-0.37688	3308.11
			-0.30781	2425.55				-0.34685	2838.08				-0.37387	3308.11
			-0.3048	2425.55				-0.34384	2838.09				-0.37087	3308.11
			-0.3018	2425.56				-0.34084	2838.09				-0.36787	3308.12
			-0.2988	2425.57				-0.33784	2838.09				-0.36486	3308.12
			-0.2958	2425.57				-0.33483	2838.1				-0.36186	3308.12
			-0.29279	2425.58				-0.33183	2838.1				-0.35886	3308.13
			-0.28979	2425.59				-0.32883	2838.11				-0.35586	3308.13
			-0.28679	2425.59				-0.32583	2838.11				-0.35285	3308.13
			-0.28378	2425.6				-0.32282	2838.11				-0.34985	3308.14
			-0.28078	2425.61				-0.31982	2838.12				-0.34685	3308.14
			-0.27778	2425.61				-0.31682	2838.12				-0.34384	3308.14
			-0.27477	2425.62				-0.31381	2838.12				-0.34084	3308.15
			-0.27177	2425.62				-0.31081	2838.13				-0.33784	3308.15
			-0.26877	2425.63				-0.30781	2838.13				-0.33483	3308.15
			-0.26577	2425.64				-0.3048	2838.14				-0.33183	3308.15
			-0.26276	2425.64				-0.3018	2838.14				-0.32883	3308.16
			-0.25976	2425.65				-0.2988	2838.14				-0.32583	3308.16
			-0.25676	2425.65				-0.2958	2838.15				-0.32282	3308.16
			-0.25375	2425.66				-0.29279	2838.15				-0.31982	3308.16
			-0.25075	2425.66				-0.28979	2838.15				-0.31682	3308.17
			-0.24775	2425.67				-0.28679	2838.16				-0.31381	3308.17
			-0.24474	2425.68				-0.28378	2838.16				-0.31081	3308.17
			-0.24174	2425.68				-0.28078	2838.16				-0.30781	3308.18
			-0.23874	2425.69				-0.27778	2838.17				-0.3048	3308.18
			-0.23574	2425.69				-0.27477	2838.17				-0.3018	3308.18
			-0.23273	2425.7				-0.27177	2838.17				-0.2988	3308.18
			-0.22973	2425.7				-0.26877	2838.18				-0.2958	3308.18
			-0.22673	2425.71				-0.26577	2838.18				-0.29279	3308.19
			-0.22372	2425.71				-0.26276	2838.18				-0.28979	3308.19
			-0.22072	2425.72				-0.25976	2838.19				-0.28679	3308.19
			-0.21772	2425.72				-0.25676	2838.19				-0.28378	3308.2
			-0.21471	2425.73				-0.25375	2838.19				-0.28078	3308.2
			-0.21171	2425.74				-0.25075	2838.2				-0.27778	3308.2
			-0.20871	2425.74				-0.24775	2838.2				-0.27477	3308.2
			-0.20571	2425.74				-0.24474	2838.2				-0.27177	3308.2
			-0.2027	2425.75				-0.24174	2838.2				-0.26877	3308.21
			-0.2	2425.76				-0.23874	2838.21				-0.26577	3308.21
			-0.1997	2425.76				-0.23574	2838.21				-0.26276	3308.21
			-0.1967	2425.76				-0.23273	2838.21				-0.25976	3308.21
			-0.19369	2425.77				-0.22973	2838.22				-0.25676	3308.21
			-0.19069	2425.77				-0.22673	2838.22				-0.25375	3308.22
			-0.18769	2425.78				-0.22372	2838.22				-0.25075	3308.22
			-0.18468	2425.78				-0.22072	2838.22				-0.24775	3308.22
			-0.18168	2425.78				-0.21772	2838.23				-0.24474	3308.22
			-0.17868	2425.79				-0.21471	2838.23				-0.24174	3308.22
			-0.17568	2425.8				-0.21171	2838.23				-0.23874	3308.22
			-0.17267	2425.8				-0.20871	2838.23				-0.23574	3308.23
			-0.16967	2425.8				-0.20571	2838.24				-0.23273	3308.23
			-0.16667	2425.81				-0.2027	2838.24				-0.22973	3308.23
			-0.16366	2425.81				-0.2	2838.24				-0.22673	3308.23
			-0.16066	2425.82				-0.1997	2838.24				-0.22372	3308.23
			-0.15766	2425.82				-0.1967	2838.24				-0.22072	3308.23
			-0.15465	2425.83				-0.19369	2838.24				-0.21772	3308.24
			-0.15165	2425.83				-0.19069	2838.25				-0.21471	3308.24
			-0.14865	2425.84				-0.18769	2838.25				-0.21171	3308.24
			-0.14565	2425.84				-0.18468	2838.25				-0.20871	3308.24
			-0.14264	2425.84				-0.18168	2838.25				-0.20571	3308.24
			-0.13964	2425.85				-0.17868	2838.26				-0.2027	3308.24
			-0.13664	2425.85				-0.17568	2838.26				-0.2	3308.24
			-0.13363	2425.86				-0.17267	2838.26				-0.1997	3308.24
			-0.13063	2425.86				-0.16967	2838.26				-0.1967	3308.24
			-0.12763	2425.86				-0.16667	2838.26				-0.19369	3308.25
			-0.12462	2425.87				-0.16366	2838.27				-0.19069	3308.25
			-0.12162	2425.87				-0.16066	2838.27				-0.18769	3308.25
			-0.11862	2425.88				-0.15766	2838.27				-0.18468	3308.25
			-0.11562	2425.88				-0.15465	2838.27				-0.18168	3308.25
			-0.11261	2425.89				-0.15165	2838.27				-0.17868	3308.25
			-0.10961	2425.89				-0.14865	2838.28				-0.17568	3308.25
			-0.10661	2425.89				-0.14565	2838.28				-0.17267	3308.25
			-0.1036	2425.9				-0.14264	2838.28				-0.16967	3308.25
			-0.1006	2425.9				-0.13964	2838.28				-0.16667	3308.26
			-0.0976	2425.9				-0.13664	2838.28				-0.16366	3308.26
			-0.09459	2425.91				-0.13363	2838.28				-0.16066	3308.26
			-0.09159	2425.91				-0.13063	2838.28				-0.15766	3308.26
			-0.08859	2425.91				-0.12763	2838.29				-0.15465	3308.26
			-0.08559	2425.92				-0.12462	2838.29				-0.15165	3308.26
			-0.08258	2425.92				-0.12162	2838.29				-0.14865	3308.26
			-0.07958	2425.93				-0.11862	2838.29				-0.14565	3308.26
			-0.07658	2425.93				-0.11562	2838.29				-0.14264	3308.26
			-0.07357	2425.93				-0.11261	2838.29				-0.13964	3308.26
			-0.07057	2425.94				-0.10961	2838.3				-0.13664	3308.26
			-0.06757	2425.94				-0.10661	2838.3				-0.13363	3308.26
			-0.06456	2425.94				-0.1036	2838.3				-0.13063	3308.26
			-0.06156	2425.95				-0.1006	2838.3				-0.12763	3308.26
			-0.05856	2425.95				-0.0976	2838.3				-0.12462	3308.26
			-0.05556	2425.95				-0.09459	2838.3				-0.12162	3308.26
			-0.05255	2425.95				-0.09159	2838.3				-0.11862	3308.26
			-0.04955	2425.96				-0.08859	2838.3				-0.11562	3308.26
			-0.04655	2425.96				-0.08559	2838.3				-0.11261	3308.26
			-0.04354	2425.96				-0.08258	2838.3				-0.10961	3308.26
			-0.04054	2425.97				-0.07958	2838.31				-0.10661	3308.26
			-0.03754	2425.97				-0.07658	2838.31				-0.1036	3308.27
			-0.03453	2425.97				-0.07357	2838.31				-0.1006	3308.27
			-0.03153	2425.98				-0.07057	2838.31				-0.0976	3308.27
			-0.02853	2425.98				-0.06757	2838.31				-0.09459	3308.27
			-0.02553	2425.98				-0.06456	2838.31				-0.09159	3308.27
			-0.02252	2425.98				-0.06156	2838.31				-0.08859	3308.27
			-0.01952	2425.99				-0.05856	2838.31				-0.08559	3308.27
			-0.01652	2425.99				-0.05556	2838.31				-0.08258	3308.26
			-0.01351	2425.99				-0.05255	2838.31				-0.07958	3308.26
			-0.01051	2425.99				-0.04955	2838.31				-0.07658	3308.26
			-0.00751	2426				-0.04655	2838.31				-0.07357	3308.26
			-0.0045	2426				-0.04354	2838.31				-0.07057	3308.26
			-0.0015	2426				-0.04054	2838.31				-0.06757	3308.26
			0	2426				-0.03754	2838.32				-0.06456	3308.26
			0.001502	2426.01				-0.03453	2838.32				-0.06156	3308.26
			0.004505	2426.01				-0.03153	2838.32				-0.05856	3308.26
			0.007508	2426.01				-0.02853	2838.32				-0.05556	3308.26
			0.010511	2426.01				-0.02553	2838.32				-0.05255	3308.26
			0.013514	2426.01				-0.02252	2838.32				-0.04955	3308.26
			0.016517	2426.02				-0.01952	2838.32				-0.04655	3308.26
			0.01952	2426.02				-0.01652	2838.32				-0.04354	3308.26
			0.022523	2426.02				-0.01351	2838.32				-0.04054	3308.26
			0.025526	2426.02				-0.01051	2838.32				-0.03754	3308.26
			0.028529	2426.03				-0.00751	2838.32				-0.03453	3308.26
			0.031532	2426.03				-0.0045	2838.32				-0.03153	3308.26
			0.034535	2426.03				-0.0015	2838.32				-0.02853	3308.26
			0.037538	2426.03				0	2838.32				-0.02553	3308.26
			0.040541	2426.03				0.001502	2838.32				-0.02252	3308.26
			0.043544	2426.03				0.004505	2838.32				-0.01952	3308.26
			0.046547	2426.04				0.007508	2838.32				-0.01652	3308.25
			0.04955	2426.04				0.010511	2838.32				-0.01351	3308.25
			0.052553	2426.04				0.013514	2838.32				-0.01051	3308.25
			0.055556	2426.04				0.016517	2838.32				-0.00751	3308.25
			0.058559	2426.04				0.01952	2838.32				-0.0045	3308.25
			0.061562	2426.05				0.022523	2838.32				-0.0015	3308.25
			0.064565	2426.05				0.025526	2838.32				0	3308.25
			0.067568	2426.05				0.028529	2838.31				0.001502	3308.25
			0.070571	2426.05				0.031532	2838.31				0.004505	3308.25
			0.073574	2426.05				0.034535	2838.31				0.007508	3308.24
			0.076577	2426.05				0.037538	2838.31				0.010511	3308.24
			0.07958	2426.05				0.040541	2838.31				0.013514	3308.24
			0.082583	2426.05				0.043544	2838.31				0.016517	3308.24
			0.085586	2426.06				0.046547	2838.31				0.01952	3308.24
			0.088589	2426.06				0.04955	2838.31				0.022523	3308.24
			0.091592	2426.06				0.052553	2838.31				0.025526	3308.24
			0.094595	2426.06				0.055556	2838.31				0.028529	3308.24
			0.097598	2426.06				0.058559	2838.31				0.031532	3308.23
			0.100601	2426.06				0.061562	2838.31				0.034535	3308.23
			0.103604	2426.06				0.064565	2838.31				0.037538	3308.23
			0.106607	2426.06				0.067568	2838.31				0.040541	3308.23
			0.10961	2426.07				0.070571	2838.3				0.043544	3308.23
			0.112613	2426.07				0.073574	2838.3				0.046547	3308.23
			0.115616	2426.07				0.076577	2838.3				0.04955	3308.22
			0.118619	2426.07				0.07958	2838.3				0.052553	3308.22
			0.121622	2426.07				0.082583	2838.3				0.055556	3308.22
			0.124625	2426.07				0.085586	2838.3				0.058559	3308.22
			0.127628	2426.07				0.088589	2838.3				0.061562	3308.22
			0.130631	2426.07				0.091592	2838.3				0.064565	3308.22
			0.133634	2426.07				0.094595	2838.3				0.067568	3308.21
			0.136637	2426.07				0.097598	2838.3				0.070571	3308.21
			0.13964	2426.07				0.100601	2838.29				0.073574	3308.21
			0.142643	2426.07				0.103604	2838.29				0.076577	3308.21
			0.145646	2426.07				0.106607	2838.29				0.07958	3308.21
			0.148649	2426.07				0.10961	2838.29				0.082583	3308.2
			0.151652	2426.07				0.112613	2838.29				0.085586	3308.2
			0.154655	2426.07				0.115616	2838.29				0.088589	3308.2
			0.157658	2426.08				0.118619	2838.28				0.091592	3308.2
			0.160661	2426.08				0.121622	2838.28				0.094595	3308.2
			0.163664	2426.08				0.124625	2838.28				0.097598	3308.19
			0.166667	2426.08				0.127628	2838.28				0.100601	3308.19
			0.16967	2426.08				0.130631	2838.28				0.103604	3308.19
			0.172673	2426.08				0.133634	2838.28				0.106607	3308.19
			0.175676	2426.08				0.136637	2838.28				0.10961	3308.18
			0.178679	2426.08				0.13964	2838.27				0.112613	3308.18
			0.181682	2426.08				0.142643	2838.27				0.115616	3308.18
			0.184685	2426.08				0.145646	2838.27				0.118619	3308.18
			0.187688	2426.08				0.148649	2838.27				0.121622	3308.17
			0.190691	2426.08				0.151652	2838.27				0.124625	3308.17
			0.193694	2426.08				0.154655	2838.26				0.127628	3308.17
			0.196697	2426.08				0.157658	2838.26				0.130631	3308.17
			0.1997	2426.08				0.160661	2838.26				0.133634	3308.16
			0.2	2426.08				0.163664	2838.26				0.136637	3308.16
			0.202703	2426.08				0.166667	2838.26				0.13964	3308.16
			0.205706	2426.08				0.16967	2838.25				0.142643	3308.16
			0.208709	2426.08				0.172673	2838.25				0.145646	3308.15
			0.211712	2426.07				0.175676	2838.25				0.148649	3308.15
			0.214715	2426.07				0.178679	2838.25				0.151652	3308.15
			0.217718	2426.07				0.181682	2838.24				0.154655	3308.14
			0.220721	2426.07				0.184685	2838.24				0.157658	3308.14
			0.223724	2426.07				0.187688	2838.24				0.160661	3308.14
			0.226727	2426.07				0.190691	2838.24				0.163664	3308.13
			0.22973	2426.07				0.193694	2838.24				0.166667	3308.13
			0.232733	2426.07				0.196697	2838.23				0.16967	3308.13
			0.235736	2426.07				0.1997	2838.23				0.172673	3308.12
			0.238739	2426.07				0.2	2838.23				0.175676	3308.12
			0.241742	2426.07				0.202703	2838.23				0.178679	3308.12
			0.244745	2426.07				0.205706	2838.23				0.181682	3308.12
			0.247748	2426.07				0.208709	2838.22				0.184685	3308.11
			0.250751	2426.07				0.211712	2838.22				0.187688	3308.11
			0.253754	2426.07				0.214715	2838.22				0.190691	3308.11
			0.256757	2426.07				0.217718	2838.22				0.193694	3308.1
			0.25976	2426.06				0.220721	2838.21				0.196697	3308.1
			0.262763	2426.06				0.223724	2838.21				0.1997	3308.09
			0.265766	2426.06				0.226727	2838.21				0.2	3308.09
			0.268769	2426.06				0.22973	2838.2				0.202703	3308.09
			0.271772	2426.06				0.232733	2838.2				0.205706	3308.09
			0.274775	2426.06				0.235736	2838.2				0.208709	3308.09
			0.277778	2426.06				0.238739	2838.2				0.211712	3308.08
			0.280781	2426.06				0.241742	2838.19				0.214715	3308.08
			0.283784	2426.05				0.244745	2838.19				0.217718	3308.07
			0.286787	2426.05				0.247748	2838.19				0.220721	3308.07
			0.28979	2426.05				0.250751	2838.18				0.223724	3308.07
			0.292793	2426.05				0.253754	2838.18				0.226727	3308.06
			0.295796	2426.05				0.256757	2838.18				0.22973	3308.06
			0.298799	2426.05				0.25976	2838.17				0.232733	3308.05
			0.301802	2426.05				0.262763	2838.17				0.235736	3308.05
			0.304805	2426.05				0.265766	2838.17				0.238739	3308.05
			0.307808	2426.04				0.268769	2838.16				0.241742	3308.04
			0.310811	2426.04				0.271772	2838.16				0.244745	3308.04
			0.313814	2426.04				0.274775	2838.16				0.247748	3308.03
			0.316817	2426.04				0.277778	2838.15				0.250751	3308.03
			0.31982	2426.04				0.280781	2838.15				0.253754	3308.03
			0.322823	2426.03				0.283784	2838.15				0.256757	3308.02
			0.325826	2426.03				0.286787	2838.14				0.25976	3308.02
			0.328829	2426.03				0.28979	2838.14				0.262763	3308.01
			0.331832	2426.03				0.292793	2838.14				0.265766	3308.01
			0.334835	2426.03				0.295796	2838.13				0.268769	3308.01
			0.337838	2426.03				0.298799	2838.13				0.271772	3308
			0.340841	2426.02				0.301802	2838.12				0.274775	3308
			0.343844	2426.02				0.304805	2838.12				0.277778	3307.99
			0.346847	2426.02				0.307808	2838.12				0.280781	3307.99
			0.34985	2426.02				0.310811	2838.11				0.283784	3307.98
			0.352853	2426.01				0.313814	2838.11				0.286787	3307.98
			0.355856	2426.01				0.316817	2838.11				0.28979	3307.97
			0.358859	2426.01				0.31982	2838.1				0.292793	3307.97
			0.361862	2426.01				0.322823	2838.1				0.295796	3307.97
			0.364865	2426.01				0.325826	2838.09				0.298799	3307.96
			0.367868	2426				0.328829	2838.09				0.301802	3307.96
			0.370871	2426				0.331832	2838.09				0.304805	3307.95
			0.373874	2426				0.334835	2838.08				0.307808	3307.95
			0.376877	2425.99				0.337838	2838.08				0.310811	3307.94
			0.37988	2425.99				0.340841	2838.07				0.313814	3307.94
			0.382883	2425.99				0.343844	2838.07				0.316817	3307.93
			0.385886	2425.99				0.346847	2838.07				0.31982	3307.93
			0.388889	2425.98				0.34985	2838.06				0.322823	3307.92
			0.391892	2425.98				0.352853	2838.06				0.325826	3307.92
			0.394895	2425.98				0.355856	2838.05				0.328829	3307.91
			0.397898	2425.98				0.358859	2838.05				0.331832	3307.91
			0.4	2425.97				0.361862	2838.04				0.334835	3307.9
			0.400901	2425.97				0.364865	2838.04				0.337838	3307.9
			0.403904	2425.97				0.367868	2838.03				0.340841	3307.89
			0.406907	2425.97				0.370871	2838.03				0.343844	3307.89
			0.40991	2425.96				0.373874	2838.03				0.346847	3307.88
			0.412913	2425.96				0.376877	2838.02				0.34985	3307.88
			0.415916	2425.96				0.37988	2838.01				0.352853	3307.87
			0.418919	2425.95				0.382883	2838.01				0.355856	3307.87
			0.421922	2425.95				0.385886	2838.01				0.358859	3307.86
			0.424925	2425.95				0.388889	2838				0.361862	3307.86
			0.427928	2425.95				0.391892	2838				0.364865	3307.85
			0.430931	2425.94				0.394895	2837.99				0.367868	3307.84
			0.433934	2425.94				0.397898	2837.99				0.370871	3307.84
			0.436937	2425.94				0.4	2837.98				0.373874	3307.83
			0.43994	2425.93				0.400901	2837.98				0.376877	3307.83
			0.442943	2425.93				0.403904	2837.98				0.37988	3307.82
			0.445946	2425.93				0.406907	2837.97				0.382883	3307.82
			0.448949	2425.92				0.40991	2837.97				0.385886	3307.81
			0.451952	2425.92				0.412913	2837.96				0.388889	3307.8
			0.454955	2425.91				0.415916	2837.96				0.391892	3307.8
			0.457958	2425.91				0.418919	2837.95				0.394895	3307.79
			0.460961	2425.91				0.421922	2837.95				0.397898	3307.79
			0.463964	2425.9				0.424925	2837.94				0.4	3307.78
			0.466967	2425.9				0.427928	2837.94				0.400901	3307.78
			0.46997	2425.9				0.430931	2837.93				0.403904	3307.78
			0.472973	2425.89				0.433934	2837.93				0.406907	3307.77
			0.475976	2425.89				0.436937	2837.92				0.40991	3307.76
			0.478979	2425.89				0.43994	2837.91				0.412913	3307.76
			0.481982	2425.88				0.442943	2837.91				0.415916	3307.75
			0.484985	2425.88				0.445946	2837.9				0.418919	3307.75
			0.487988	2425.87				0.448949	2837.9				0.421922	3307.74
			0.490991	2425.87				0.451952	2837.89				0.424925	3307.73
			0.493994	2425.86				0.454955	2837.89				0.427928	3307.73
			0.496997	2425.86				0.457958	2837.88				0.430931	3307.72
			0.5	2425.86				0.460961	2837.88				0.433934	3307.72
			0.503003	2425.85				0.463964	2837.87				0.436937	3307.71
			0.506006	2425.85				0.466967	2837.86				0.43994	3307.7
			0.509009	2425.84				0.46997	2837.86				0.442943	3307.7
			0.512012	2425.84				0.472973	2837.85				0.445946	3307.69
			0.515015	2425.84				0.475976	2837.85				0.448949	3307.68
			0.518018	2425.83				0.478979	2837.84				0.451952	3307.68
			0.521021	2425.83				0.481982	2837.84				0.454955	3307.67
			0.524024	2425.82				0.484985	2837.83				0.457958	3307.66
			0.527027	2425.82				0.487988	2837.82				0.460961	3307.66
			0.53003	2425.81				0.490991	2837.82				0.463964	3307.65
			0.533033	2425.81				0.493994	2837.81				0.466967	3307.64
			0.536036	2425.8				0.496997	2837.8				0.46997	3307.64
			0.539039	2425.8				0.5	2837.8				0.472973	3307.63
			0.542042	2425.79				0.503003	2837.79				0.475976	3307.62
			0.545045	2425.79				0.506006	2837.79				0.478979	3307.62
			0.548048	2425.78				0.509009	2837.78				0.481982	3307.61
			0.551051	2425.78				0.512012	2837.77				0.484985	3307.6
			0.554054	2425.78				0.515015	2837.77				0.487988	3307.6
			0.557057	2425.77				0.518018	2837.76				0.490991	3307.59
			0.56006	2425.76				0.521021	2837.76				0.493994	3307.58
			0.563063	2425.76				0.524024	2837.75				0.496997	3307.58
			0.566066	2425.76				0.527027	2837.74				0.5	3307.57
			0.569069	2425.75				0.53003	2837.74				0.503003	3307.56
			0.572072	2425.74				0.533033	2837.73				0.506006	3307.55
			0.575075	2425.74				0.536036	2837.72				0.509009	3307.55
			0.578078	2425.74				0.539039	2837.72				0.512012	3307.54
			0.581081	2425.73				0.542042	2837.71				0.515015	3307.53
			0.584084	2425.72				0.545045	2837.7				0.518018	3307.53
			0.587087	2425.72				0.548048	2837.7				0.521021	3307.52
			0.59009	2425.71				0.551051	2837.69				0.524024	3307.51
			0.593093	2425.71				0.554054	2837.68				0.527027	3307.5
			0.596096	2425.7				0.557057	2837.68				0.53003	3307.5
			0.599099	2425.7				0.56006	2837.67				0.533033	3307.49
			0.6	2425.7				0.563063	2837.66				0.536036	3307.48
			0.602102	2425.69				0.566066	2837.66				0.539039	3307.47
			0.605105	2425.69				0.569069	2837.65				0.542042	3307.47
			0.608108	2425.68				0.572072	2837.64				0.545045	3307.46
			0.611111	2425.68				0.575075	2837.63				0.548048	3307.45
			0.614114	2425.67				0.578078	2837.63				0.551051	3307.44
			0.617117	2425.66				0.581081	2837.62				0.554054	3307.44
			0.62012	2425.66				0.584084	2837.61				0.557057	3307.43
			0.623123	2425.65				0.587087	2837.61				0.56006	3307.42
			0.626126	2425.65				0.59009	2837.6				0.563063	3307.41
			0.629129	2425.64				0.593093	2837.59				0.566066	3307.41
			0.632132	2425.64				0.596096	2837.58				0.569069	3307.4
			0.635135	2425.63				0.599099	2837.58				0.572072	3307.39
			0.638138	2425.62				0.6	2837.57				0.575075	3307.38
			0.641141	2425.62				0.602102	2837.57				0.578078	3307.37
			0.644144	2425.61				0.605105	2837.56				0.581081	3307.37
			0.647147	2425.6				0.608108	2837.55				0.584084	3307.36
			0.65015	2425.6				0.611111	2837.55				0.587087	3307.35
			0.653153	2425.59				0.614114	2837.54				0.59009	3307.34
			0.656156	2425.59				0.617117	2837.53				0.593093	3307.33
			0.659159	2425.58				0.62012	2837.52				0.596096	3307.33
			0.662162	2425.57				0.623123	2837.52				0.599099	3307.32
			0.665165	2425.57				0.626126	2837.51				0.6	3307.32
			0.668168	2425.56				0.629129	2837.5				0.602102	3307.31
			0.671171	2425.55				0.632132	2837.49				0.605105	3307.3
			0.674174	2425.55				0.635135	2837.49				0.608108	3307.29
			0.677177	2425.54				0.638138	2837.48				0.611111	3307.28
			0.68018	2425.53				0.641141	2837.47				0.614114	3307.28
			0.683183	2425.53				0.644144	2837.46				0.617117	3307.27
			0.686186	2425.52				0.647147	2837.45				0.62012	3307.26
			0.689189	2425.51				0.65015	2837.45				0.623123	3307.25
			0.692192	2425.51				0.653153	2837.44				0.626126	3307.24
			0.695195	2425.5				0.656156	2837.43				0.629129	3307.23
			0.698198	2425.49				0.659159	2837.42				0.632132	3307.22
			0.7	2425.49				0.662162	2837.41				0.635135	3307.22
			0.701201	2425.49				0.665165	2837.41				0.638138	3307.21
			0.704204	2425.48				0.668168	2837.4				0.641141	3307.2
			0.707207	2425.47				0.671171	2837.39				0.644144	3307.19
			0.71021	2425.47				0.674174	2837.38				0.647147	3307.18
			0.713213	2425.46				0.677177	2837.37				0.65015	3307.17
			0.716216	2425.45				0.68018	2837.36				0.653153	3307.16
			0.719219	2425.45				0.683183	2837.36				0.656156	3307.16
			0.722222	2425.44				0.686186	2837.35				0.659159	3307.15
			0.725225	2425.43				0.689189	2837.34				0.662162	3307.14
			0.728228	2425.43				0.692192	2837.33				0.665165	3307.13
			0.731231	2425.42				0.695195	2837.32				0.668168	3307.12
			0.734234	2425.41				0.698198	2837.31				0.671171	3307.11
			0.737237	2425.4				0.7	2837.31				0.674174	3307.1
			0.74024	2425.4				0.701201	2837.3				0.677177	3307.09
			0.743243	2425.39				0.704204	2837.3				0.68018	3307.08
			0.746246	2425.38				0.707207	2837.29				0.683183	3307.07
			0.749249	2425.37				0.71021	2837.28				0.686186	3307.06
			0.752252	2425.37				0.713213	2837.27				0.689189	3307.05
			0.755255	2425.36				0.716216	2837.26				0.692192	3307.05
			0.758258	2425.35				0.719219	2837.25				0.695195	3307.04
			0.761261	2425.34				0.722222	2837.24				0.698198	3307.03
			0.764264	2425.34				0.725225	2837.24				0.7	3307.02
			0.767267	2425.33				0.728228	2837.23				0.701201	3307.02
			0.77027	2425.32				0.731231	2837.22				0.704204	3307.01
			0.773273	2425.31				0.734234	2837.21				0.707207	3307
			0.776276	2425.3				0.737237	2837.2				0.71021	3306.99
			0.779279	2425.3				0.74024	2837.19				0.713213	3306.98
			0.782282	2425.29				0.743243	2837.18				0.716216	3306.97
			0.785285	2425.28				0.746246	2837.17				0.719219	3306.96
			0.788288	2425.27				0.749249	2837.16				0.722222	3306.95
			0.791291	2425.26				0.752252	2837.15				0.725225	3306.94
			0.794294	2425.26				0.755255	2837.14				0.728228	3306.93
			0.797297	2425.25				0.758258	2837.14				0.731231	3306.92
			0.8	2425.24				0.761261	2837.13				0.734234	3306.91
			0.8003	2425.24				0.764264	2837.12				0.737237	3306.9
			0.803303	2425.23				0.767267	2837.11				0.74024	3306.89
			0.806306	2425.22				0.77027	2837.1				0.743243	3306.88
			0.809309	2425.22				0.773273	2837.09				0.746246	3306.87
			0.812312	2425.21				0.776276	2837.08				0.749249	3306.86
			0.815315	2425.2				0.779279	2837.07				0.752252	3306.85
			0.818318	2425.19				0.782282	2837.06				0.755255	3306.84
			0.821321	2425.18				0.785285	2837.05				0.758258	3306.83
			0.824324	2425.17				0.788288	2837.04				0.761261	3306.82
			0.827327	2425.17				0.791291	2837.03				0.764264	3306.81
			0.83033	2425.16				0.794294	2837.02				0.767267	3306.8
			0.833333	2425.15				0.797297	2837.01				0.77027	3306.79
			0.836336	2425.14				0.8	2837				0.773273	3306.78
			0.839339	2425.13				0.8003	2837				0.776276	3306.77
			0.842342	2425.12				0.803303	2836.99				0.779279	3306.76
			0.845345	2425.11				0.806306	2836.98				0.782282	3306.75
			0.848348	2425.11				0.809309	2836.97				0.785285	3306.74
			0.851351	2425.1				0.812312	2836.96				0.788288	3306.73
			0.854354	2425.09				0.815315	2836.95				0.791291	3306.72
			0.857357	2425.08				0.818318	2836.94				0.794294	3306.71
			0.86036	2425.07				0.821321	2836.93				0.797297	3306.7
			0.863363	2425.06				0.824324	2836.92				0.8	3306.69
			0.866366	2425.05				0.827327	2836.91				0.8003	3306.69
			0.869369	2425.04				0.83033	2836.9				0.803303	3306.68
			0.872372	2425.03				0.833333	2836.89				0.806306	3306.67
			0.875375	2425.03				0.836336	2836.88				0.809309	3306.66
			0.878378	2425.02				0.839339	2836.87				0.812312	3306.64
			0.881381	2425.01				0.842342	2836.86				0.815315	3306.63
			0.884384	2425				0.845345	2836.85				0.818318	3306.62
			0.887387	2424.99				0.848348	2836.84				0.821321	3306.61
			0.89039	2424.98				0.851351	2836.83				0.824324	3306.6
			0.893393	2424.97				0.854354	2836.82				0.827327	3306.59
			0.896396	2424.96				0.857357	2836.81				0.83033	3306.58
			0.899399	2424.95				0.86036	2836.8				0.833333	3306.57
			0.9	2424.95				0.863363	2836.79				0.836336	3306.56
			0.902402	2424.94				0.866366	2836.78				0.839339	3306.55
			0.905405	2424.93				0.869369	2836.77				0.842342	3306.53
			0.908408	2424.92				0.872372	2836.76				0.845345	3306.52
			0.911411	2424.91				0.875375	2836.75				0.848348	3306.51
			0.914414	2424.9				0.878378	2836.74				0.851351	3306.5
			0.917417	2424.89				0.881381	2836.72				0.854354	3306.49
			0.92042	2424.88				0.884384	2836.71				0.857357	3306.48
			0.923423	2424.87				0.887387	2836.7				0.86036	3306.47
			0.926426	2424.86				0.89039	2836.69				0.863363	3306.46
			0.929429	2424.85				0.893393	2836.68				0.866366	3306.45
			0.932432	2424.84				0.896396	2836.67				0.869369	3306.43
			0.935435	2424.84				0.899399	2836.66				0.872372	3306.42
			0.938438	2424.82				0.9	2836.66				0.875375	3306.41
			0.941441	2424.82				0.902402	2836.65				0.878378	3306.4
			0.944444	2424.8				0.905405	2836.64				0.881381	3306.39
			0.947447	2424.8				0.908408	2836.63				0.884384	3306.38
			0.95045	2424.78				0.911411	2836.61				0.887387	3306.36
			0.953453	2424.77				0.914414	2836.6				0.89039	3306.35
			0.956456	2424.76				0.917417	2836.59				0.893393	3306.34
			0.959459	2424.75				0.92042	2836.58				0.896396	3306.33
			0.962462	2424.74				0.923423	2836.57				0.899399	3306.32
			0.965465	2424.73				0.926426	2836.56				0.9	3306.32
			0.968468	2424.72				0.929429	2836.55				0.902402	3306.31
			0.971471	2424.71				0.932432	2836.54				0.905405	3306.29
			0.974474	2424.7				0.935435	2836.52				0.908408	3306.28
			0.977477	2424.69				0.938438	2836.51				0.911411	3306.27
			0.98048	2424.68				0.941441	2836.5				0.914414	3306.26
			0.983483	2424.67				0.944444	2836.49				0.917417	3306.25
			0.986486	2424.66				0.947447	2836.48				0.92042	3306.23
			0.989489	2424.65				0.95045	2836.47				0.923423	3306.22
			0.992492	2424.64				0.953453	2836.45				0.926426	3306.21
			0.995495	2424.63				0.956456	2836.44				0.929429	3306.2
			0.998498	2424.62				0.959459	2836.43				0.932432	3306.19
			1	2424.61				0.962462	2836.42				0.935435	3306.17
			1.0015	2424.61				0.965465	2836.41				0.938438	3306.16
			1.0045	2424.6				0.968468	2836.4				0.941441	3306.15
			1.00751	2424.59				0.971471	2836.38				0.944444	3306.14
			1.01051	2424.57				0.974474	2836.37				0.947447	3306.12
			1.01351	2424.56				0.977477	2836.36				0.95045	3306.11
			1.01652	2424.55				0.98048	2836.35				0.953453	3306.1
			1.01952	2424.54				0.983483	2836.34				0.956456	3306.09
			1.02252	2424.53				0.986486	2836.32				0.959459	3306.07
			1.02553	2424.52				0.989489	2836.31				0.962462	3306.06
			1.02853	2424.51				0.992492	2836.3				0.965465	3306.05
			1.03153	2424.5				0.995495	2836.29				0.968468	3306.04
			1.03453	2424.49				0.998498	2836.28				0.971471	3306.03
			1.03754	2424.47				1	2836.27				0.974474	3306.01
			1.04054	2424.46				1.0015	2836.26				0.977477	3306
			1.04354	2424.45				1.0045	2836.25				0.98048	3305.99
			1.04655	2424.44				1.00751	2836.24				0.983483	3305.97
			1.04955	2424.43				1.01051	2836.23				0.986486	3305.96
			1.05255	2424.42				1.01351	2836.22				0.989489	3305.95
			1.05556	2424.41				1.01652	2836.2				0.992492	3305.94
			1.05856	2424.39				1.01952	2836.19				0.995495	3305.92
			1.06156	2424.38				1.02252	2836.18				0.998498	3305.91
			1.06456	2424.37				1.02553	2836.16				1	3305.9
			1.06757	2424.36				1.02853	2836.15				1.0015	3305.9
			1.07057	2424.35				1.03153	2836.14				1.0045	3305.88
			1.07357	2424.34				1.03453	2836.13				1.00751	3305.87
			1.07658	2424.32				1.03754	2836.11				1.01051	3305.86
			1.07958	2424.31				1.04054	2836.1				1.01351	3305.84
			1.08258	2424.3				1.04354	2836.09				1.01652	3305.83
			1.08559	2424.29				1.04655	2836.08				1.01952	3305.82
			1.08859	2424.28				1.04955	2836.06				1.02252	3305.8
			1.09159	2424.26				1.05255	2836.05				1.02553	3305.79
			1.09459	2424.25				1.05556	2836.04				1.02853	3305.78
			1.0976	2424.24				1.05856	2836.03				1.03153	3305.76
			1.1	2424.23				1.06156	2836.01				1.03453	3305.75
			1.1006	2424.23				1.06456	2836				1.03754	3305.74
			1.1036	2424.22				1.06757	2835.99				1.04054	3305.72
			1.10661	2424.2				1.07057	2835.97				1.04354	3305.71
			1.10961	2424.19				1.07357	2835.96				1.04655	3305.7
			1.11261	2424.18				1.07658	2835.95				1.04955	3305.68
			1.11562	2424.17				1.07958	2835.93				1.05255	3305.67
			1.11862	2424.16				1.08258	2835.92				1.05556	3305.66
			1.12162	2424.14				1.08559	2835.91				1.05856	3305.64
			1.12462	2424.13				1.08859	2835.89				1.06156	3305.63
			1.12763	2424.12				1.09159	2835.88				1.06456	3305.62
			1.13063	2424.11				1.09459	2835.87				1.06757	3305.6
			1.13363	2424.09				1.0976	2835.85				1.07057	3305.59
			1.13664	2424.08				1.1	2835.84				1.07357	3305.57
			1.13964	2424.07				1.1006	2835.84				1.07658	3305.56
			1.14264	2424.06				1.1036	2835.83				1.07958	3305.55
			1.14565	2424.04				1.10661	2835.81				1.08258	3305.53
			1.14865	2424.03				1.10961	2835.8				1.08559	3305.52
			1.15165	2424.02				1.11261	2835.79				1.08859	3305.51
			1.15465	2424.01				1.11562	2835.77				1.09159	3305.49
			1.15766	2423.99				1.11862	2835.76				1.09459	3305.48
			1.16066	2423.98				1.12162	2835.74				1.0976	3305.46
			1.16366	2423.97				1.12462	2835.73				1.1	3305.45
			1.16667	2423.95				1.12763	2835.72				1.1006	3305.45
			1.16967	2423.94				1.13063	2835.7				1.1036	3305.43
			1.17267	2423.93				1.13363	2835.69				1.10661	3305.42
			1.17568	2423.91				1.13664	2835.68				1.10961	3305.41
			1.17868	2423.9				1.13964	2835.66				1.11261	3305.39
			1.18168	2423.89				1.14264	2835.65				1.11562	3305.38
			1.18468	2423.88				1.14565	2835.63				1.11862	3305.36
			1.18769	2423.86				1.14865	2835.62				1.12162	3305.35
			1.19069	2423.85				1.15165	2835.61				1.12462	3305.34
			1.19369	2423.84				1.15465	2835.59				1.12763	3305.32
			1.1967	2423.82				1.15766	2835.58				1.13063	3305.31
			1.1997	2423.81				1.16066	2835.56				1.13363	3305.29
			1.2	2423.81				1.16366	2835.55				1.13664	3305.28
			1.2027	2423.8				1.16667	2835.54				1.13964	3305.26
			1.20571	2423.78				1.16967	2835.52				1.14264	3305.25
			1.20871	2423.77				1.17267	2835.51				1.14565	3305.23
			1.21171	2423.75				1.17568	2835.49				1.14865	3305.22
			1.21471	2423.74				1.17868	2835.48				1.15165	3305.2
			1.21772	2423.73				1.18168	2835.46				1.15465	3305.19
			1.22072	2423.71				1.18468	2835.45				1.15766	3305.17
			1.22372	2423.7				1.18769	2835.43				1.16066	3305.16
			1.22673	2423.69				1.19069	2835.42				1.16366	3305.14
			1.22973	2423.67				1.19369	2835.41				1.16667	3305.13
			1.23273	2423.66				1.1967	2835.39				1.16967	3305.11
			1.23574	2423.64				1.1997	2835.38				1.17267	3305.1
			1.23874	2423.63				1.2	2835.38				1.17568	3305.08
			1.24174	2423.62				1.2027	2835.36				1.17868	3305.07
			1.24474	2423.6				1.20571	2835.35				1.18168	3305.05
			1.24775	2423.59				1.20871	2835.33				1.18468	3305.04
			1.25075	2423.57				1.21171	2835.32				1.18769	3305.02
			1.25375	2423.56				1.21471	2835.3				1.19069	3305.01
			1.25676	2423.55				1.21772	2835.29				1.19369	3304.99
			1.25976	2423.53				1.22072	2835.27				1.1967	3304.98
			1.26276	2423.52				1.22372	2835.26				1.1997	3304.96
			1.26577	2423.5				1.22673	2835.24				1.2	3304.96
			1.26877	2423.49				1.22973	2835.23				1.2027	3304.95
			1.27177	2423.47				1.23273	2835.21				1.20571	3304.93
			1.27477	2423.46				1.23574	2835.2				1.20871	3304.92
			1.27778	2423.45				1.23874	2835.18				1.21171	3304.9
			1.28078	2423.43				1.24174	2835.17				1.21471	3304.89
			1.28378	2423.42				1.24474	2835.15				1.21772	3304.87
			1.28679	2423.4				1.24775	2835.14				1.22072	3304.85
			1.28979	2423.39				1.25075	2835.12				1.22372	3304.84
			1.29279	2423.37				1.25375	2835.11				1.22673	3304.82
			1.2958	2423.36				1.25676	2835.09				1.22973	3304.81
			1.2988	2423.34				1.25976	2835.08				1.23273	3304.79
			1.3	2423.34				1.26276	2835.06				1.23574	3304.78
			1.3018	2423.33				1.26577	2835.05				1.23874	3304.76
			1.3048	2423.32				1.26877	2835.03				1.24174	3304.74
			1.30781	2423.3				1.27177	2835.01				1.24474	3304.73
			1.31081	2423.28				1.27477	2835				1.24775	3304.71
			1.31381	2423.27				1.27778	2834.98				1.25075	3304.7
			1.31682	2423.26				1.28078	2834.97				1.25375	3304.68
			1.31982	2423.24				1.28378	2834.95				1.25676	3304.66
			1.32282	2423.22				1.28679	2834.94				1.25976	3304.65
			1.32583	2423.21				1.28979	2834.92				1.26276	3304.63
			1.32883	2423.2				1.29279	2834.91				1.26577	3304.62
			1.33183	2423.18				1.2958	2834.89				1.26877	3304.6
			1.33483	2423.16				1.2988	2834.87				1.27177	3304.58
			1.33784	2423.15				1.3	2834.87				1.27477	3304.57
			1.34084	2423.13				1.3018	2834.86				1.27778	3304.55
			1.34384	2423.12				1.3048	2834.84				1.28078	3304.53
			1.34685	2423.1				1.30781	2834.83				1.28378	3304.52
			1.34985	2423.09				1.31081	2834.81				1.28679	3304.5
			1.35285	2423.07				1.31381	2834.79				1.28979	3304.49
			1.35586	2423.06				1.31682	2834.78				1.29279	3304.47
			1.35886	2423.04				1.31982	2834.76				1.2958	3304.45
			1.36186	2423.03				1.32282	2834.75				1.2988	3304.44
			1.36486	2423.01				1.32583	2834.73				1.3	3304.43
			1.36787	2422.99				1.32883	2834.71				1.3018	3304.42
			1.37087	2422.98				1.33183	2834.7				1.3048	3304.4
			1.37387	2422.96				1.33483	2834.68				1.30781	3304.39
			1.37688	2422.95				1.33784	2834.66				1.31081	3304.37
			1.37988	2422.93				1.34084	2834.65				1.31381	3304.35
			1.38288	2422.92				1.34384	2834.63				1.31682	3304.34
			1.38589	2422.9				1.34685	2834.61				1.31982	3304.32
			1.38889	2422.89				1.34985	2834.6				1.32282	3304.3
			1.39189	2422.87				1.35285	2834.58				1.32583	3304.29
			1.39489	2422.85				1.35586	2834.57				1.32883	3304.27
			1.3979	2422.84				1.35886	2834.55				1.33183	3304.25
			1.4	2422.83				1.36186	2834.53				1.33483	3304.24
			1.4009	2422.82				1.36486	2834.52				1.33784	3304.22
			1.4039	2422.8				1.36787	2834.5				1.34084	3304.2
			1.40691	2422.79				1.37087	2834.48				1.34384	3304.18
			1.40991	2422.77				1.37387	2834.47				1.34685	3304.17
			1.41291	2422.76				1.37688	2834.45				1.34985	3304.15
			1.41592	2422.74				1.37988	2834.43				1.35285	3304.13
			1.41892	2422.72				1.38288	2834.41				1.35586	3304.12
			1.42192	2422.71				1.38589	2834.4				1.35886	3304.1
			1.42492	2422.69				1.38889	2834.38				1.36186	3304.08
			1.42793	2422.68				1.39189	2834.36				1.36486	3304.07
			1.43093	2422.66				1.39489	2834.35				1.36787	3304.05
			1.43393	2422.64				1.3979	2834.33				1.37087	3304.03
			1.43694	2422.63				1.4	2834.32				1.37387	3304.01
			1.43994	2422.61				1.4009	2834.31				1.37688	3304
			1.44294	2422.59				1.4039	2834.3				1.37988	3303.98
			1.44595	2422.58				1.40691	2834.28				1.38288	3303.96
			1.44895	2422.56				1.40991	2834.26				1.38589	3303.94
			1.45195	2422.54				1.41291	2834.24				1.38889	3303.93
			1.45495	2422.53				1.41592	2834.23				1.39189	3303.91
			1.45796	2422.51				1.41892	2834.21				1.39489	3303.89
			1.46096	2422.49				1.42192	2834.19				1.3979	3303.87
			1.46396	2422.47				1.42492	2834.18				1.4	3303.86
			1.46697	2422.46				1.42793	2834.16				1.4009	3303.86
			1.46997	2422.44				1.43093	2834.14				1.4039	3303.84
			1.47297	2422.42				1.43393	2834.12				1.40691	3303.82
			1.47598	2422.41				1.43694	2834.11				1.40991	3303.8
			1.47898	2422.39				1.43994	2834.09				1.41291	3303.78
			1.48198	2422.37				1.44294	2834.07				1.41592	3303.77
			1.48498	2422.36				1.44595	2834.05				1.41892	3303.75
			1.48799	2422.34				1.44895	2834.03				1.42192	3303.73
			1.49099	2422.32				1.45195	2834.02				1.42492	3303.71
			1.49399	2422.3				1.45495	2834				1.42793	3303.69
			1.497	2422.29				1.45796	2833.98				1.43093	3303.68
			1.5	2422.27				1.5	2833.73				1.5	3303.25
