# Supplementary material for: Signatures of magnetism control by flow of angular momentum
Source: Nature. 2024 Sep 4;633(8030):548–53. doi: 10.1038/s41586-024-07914-y (PMC11410660; doi:10.1038/s41586-024-07914-y)
Supplement: Supplementary file 5 — Source Data Fig. 4 [file 41586_2024_7914_MOESM5_ESM.xlsx]

## Sheet: 4a_fitdata
Fre	dHR/dI	dHR/dI	Fre	dHR/dI	dHR/dI
GHz	Oe/mA	Oe/mA	GHz	Oe/mA	Oe/mA
	H//M//[110]	H//M//[110]		H//M//[-1-10]	H//M//[-1-10]
12	-0.53296	0.01377	12	0.62004	0.00848
12.5	-0.61688	0.01926	12.5	0.62809	0.00625
13	-0.64109	0.00295	13	0.62395	0.00483
13.5	-0.62365	0.00463	13.5	0.62688	0.00452
14	-0.62241	0.00393	14	0.61426	0.00511
14.5	-0.6572	0.0035	14.5	0.64022	0.00526
15	-0.64691	0.0056	15	0.61164	0.00371
15.5	-0.69444	0.0039	15.5	0.66921	0.00492
16	-0.70646	0.00538	16	0.68031	0.00396
16.5	-0.70097	0.00347	16.5	0.65929	0.00549
17	-0.70407	0.00524	17	0.734	0.00407
17.5	-0.74247	0.00577	17.5	0.73334	0.00579
			18	0.7292	0.00425
			12	0.64274	0.00609
			14	0.61076	0.00497
			15.5	0.66577	0.00413
			16	0.69136	0.00646
			16.5	0.65173	0.01237
			17	0.67653	0.00547
			17.5	0.72832	0.00517
			18	0.71964	0.00523

## Sheet: 4b_fitdata
Fre	dHR/dI	dHR/dI	Fre	dHR/dI	dHR/dI
GHz	Oe/mA	Oe/mA	GHz	Oe/mA	Oe/mA
	H//M//[-110]	H//M//[-110]	H//M//[1-10]	H//M//[1-10]
12	-0.75108	0.01433	12	0.51438	0.00872
12.5	-0.61039	0.01393	12.5	0.66216	0.01603
13	-0.6056	0.01012	13.5	0.6623	0.01453
13.5	-0.56134	0.01765	14	0.59404	0.01296
14	-0.35425	0.02046	14.5	0.56494	0.01867
14.5	-0.59766	0.01247	15	0.54574	0.00657
15	-0.54724	0.01235	15.5	0.59078	0.01643
15.5	-0.60313	0.01478	16	0.58974	0.01013
16	-0.80579	0.01753	17	0.70282	0.02548
16.5	-0.57008	0.01306	18	0.65346	0.02152
17	-0.48857	0.01195	12.5	0.65796	0.01839
17.5	-0.76613	0.01999	13	0.57747	0.0079
18	-0.61583	0.01134	13.5	0.64504	0.01245
12	-0.5289	0.01541	16.5	0.67788	0.01145
12.5	-0.6033	0.01446	17.5	0.69759	0.01312
13	-0.56332	0.01219
13.5	-0.56168	0.00679
14	-0.36374	0.00962
17.5	-0.61043	0.01992
18	-0.52656	0.02415

## Sheet: 4c_fitdata
Fre	dHR/dI	dHR/dI	Fre	dHR/dI	dHR/dI
GHz	Oe/mA	Oe/mA	GHz	Oe/mA	Oe/mA
	H//M//[110]	H//M//[110]	H//M//[-1-10]	H//M//[-1-10]
11.4	-1.94961	0.27297	11.6	2.16397	0.03459
11.6	-2.00203	0.061839	12	2.22835	0.026838
12	-2.06268	0.075145	12.4	2.03003	0.054172
12.4	-2.02241	0.120128	12.6	2.14633	0.047722
12.6	-2.3152	0.096969	12.8	1.97553	0.066521
12.8	-2.48254	0.127108	13.2	2.29725	0.038188
13.4	-2.03412	0.095173	13.4	2.03658	0.05462
13.6	-2.4762	0.108417	13.6	2.19352	0.042077
13.8	-2.32578	0.120453	13.8	2.13207	0.047295
14	-2.01039	0.131263	14	1.98453	0.05155
14.2	-2.48664	0.108937	14.4	1.76313	0.060131
14.4	-2.21017	0.130451	14.6	2.09814	0.087323
14.8	-2.09948	0.198009	14.8	2.09974	0.082893
15	-2.12013	0.17022	15	1.88598	0.095688
15.2	-2.00008	0.216412	15.2	1.99076	0.105583
15.4	-2.37504	0.158883	15.4	1.84318	0.077115
15.6	-2.2926	0.226374	15.6	1.92885	0.104077
16	-2.11252	0.362211	16	1.75675	0.12864

## Sheet: 4d_fitdata
Fre	dHR/dI	dHR/dI	Fre	dHR/dI	dHR/dI
GHz	Oe/mA	Oe/mA	GHz	Oe/mA	Oe/mA
	H//M//[1-10]	H//M//[1-10]	H//M//[-110]	H//M//[-110]
10.6	-1.52142	0.023171	16.4	-0.4301	0.229551
10.8	-1.03326	0.042288	10.8	1.65181	0.058501
11	-1.15127	0.0384	11.4	1.31044	0.067182
11.4	-1.02871	0.039909	12	1.10069	0.096327
11.6	-0.80399	0.043382	12.6	0.791085	0.102068
12	-0.30808	0.05264	14.4	0.910403	0.314566
12.4	-0.52426	0.080893	15.8	0.020718	0.506994
12.6	-0.40511	0.095884	16.4	-0.4301	0.229551
13.2	-0.47099	0.045843	14	0.690534	0.086728
13.6	-0.1171	0.059874	14.2	0.134543	0.065648
13.8	0.024014	0.068616	14.8	0.31287	0.209544
14	-0.15556	0.08342
14.2	-0.2353	0.082906
14.4	-0.2223	0.075379
14.6	0.043353	0.066393
14.8	-0.12678	0.087436
15	0.154944	0.096082
15.2	-0.12386	0.115076
15.4	0.262268	0.097523
15.6	0.197755	0.121953
16	0.371675	0.183876

## Sheet: 4e_anisotropy_modulation
t_Fe	HU_modulation(+M)	HK_modulation(+M)	HB_modulation_(+M)	HU_modulation(-M)	HK_modulation(-M)	HB_modulation(-M)
nm	mT/mA	mT/mA	mT/mA	mT/mA	mT/mA	mT/mA
	H//M//110	H//M//110		H//M//1-10	H//M//1-10
4.46	0	0	0	0	0	0
2.75	0	0	0	0	0	0
2.17	1.6	1.5	0.11	-1.9	-1.8	-0.14
1.22	2.5	2	0.26	-2.5	-2	-0.26
